# Supplementary material for: The Genetic Complexity of Type-IV Trichome Development Reveals the Steps towards an Insect-Resistant Tomato
Source: Plants (Basel). 2022 May 14;11(10):1309. doi: 10.3390/plants11101309 (PMC9148003; doi:10.3390/plants11101309)
Supplement: Supplementary file 1 [file plants-11-01309-s001.zip]

Archive with 12 entries (11 files):
- plants-11-01309-s001/
- plants-11-01309-s001/Figure S1.jpg
- plants-11-01309-s001/Figure S2.jpg
- plants-11-01309-s001/Figure S3.jpg
- plants-11-01309-s001/Figure S4.jpg
- plants-11-01309-s001/Figure S5.jpg
- plants-11-01309-s001/Figure S6.jpg
- plants-11-01309-s001/Figure S7.jpg
- plants-11-01309-s001/Figure S8.jpg
- plants-11-01309-s001/Figure S9.jpg
- plants-11-01309-s001/Suppl Dataset S1 - allele frequencies with filters.xlsx
- plants-11-01309-s001/Vendemiatti et al_Plants_Suppl_Apr_12_22.pdf
