# Supplementary material for: The Genetic Complexity of Type-IV Trichome Development Reveals the Steps towards an Insect-Resistant Tomato
Source: Plants (Basel). 2022 May 14;11(10):1309. doi: 10.3390/plants11101309 (PMC9148003; doi:10.3390/plants11101309)
Supplement: Supplementary file 1 [file plants-11-01309-s001.zip › plants-11-01309-s001/Suppl Dataset S1 - allele frequencies with filters.xlsx]

## Sheet: altogether
Genetic polymorphism found in Get-introgressed populations through DNA-sequencing analysis
		average of alternative alleles*
chromossome	position (1 Mbp windown)	S1 (Get++)
SLmic1.0_ch01	>0	0
	>1000000	0
	>2000000	0
	>3000000	0
	>4000000	0
	>5000000	0
	>6000000	0
	>7000000	0
	>8000000	0
	>9000000	0
	>10000000	0
	>11000000	0
	>12000000	0
	>13000000	0
	>14000000	0
	>15000000	0
	>16000000	0
	>17000000	0
	>18000000	0		* alternative alleles are defined as polymorphism compared to the Micro-Tom genome sequence
	>19000000	0
	>20000000	0		filters used:	10<DP<100	(DP = total depth of read)
	>21000000	0			and
	>22000000	0			AF<=0.8	(AF = alternative allele frequency)
	>23000000	0				AF = AD/DP	(AD = alternative depth of read)
	>24000000	0			and
	>25000000	0			>=30 polymorphic positions per Mbp
	>26000000	0
	>27000000	0
	>28000000	0
	>29000000	0
	>30000000	0
	>31000000	0
	>32000000	0
	>33000000	0
	>34000000	0
	>35000000	0
	>36000000	0
	>37000000	0
	>38000000	0
	>39000000	0
	>40000000	0
	>41000000	0
	>42000000	0
	>43000000	0
	>44000000	0
	>45000000	0
	>46000000	0
	>47000000	0
	>48000000	0
	>49000000	0
	>50000000	0
	>51000000	0
	>52000000	0
	>53000000	0
	>54000000	0
	>55000000	0
	>56000000	0
	>57000000	0
	>58000000	0.622162
	>59000000	0
	>60000000	0
	>61000000	0
	>62000000	0
	>63000000	0
	>64000000	0
	>65000000	0
	>66000000	0
	>67000000	0
	>68000000	0
	>69000000	0
	>70000000	0
	>71000000	0
	>72000000	0
	>73000000	0
	>74000000	0
	>75000000	0
	>76000000	0
	>77000000	0
	>78000000	0
	>79000000	0
	>80000000	0
	>81000000	0
	>82000000	0
	>83000000	0
	>84000000	0
	>85000000	0
	>86000000	0
	>87000000	0
	>88000000	0
	>89000000	0
	>90000000	0
	>91000000	0
	>92000000	0
	>93000000	0
	>94000000	0
SLmic1.0_ch02	>0	0
	>1000000	0
	>2000000	0
	>3000000	0
	>4000000	0
	>5000000	0
	>6000000	0
	>7000000	0
	>8000000	0
	>9000000	0
	>10000000	0
	>11000000	0
	>12000000	0
	>13000000	0
	>14000000	0
	>15000000	0
	>16000000	0
	>17000000	0
	>18000000	0
	>19000000	0
	>20000000	0
	>21000000	0
	>22000000	0
	>23000000	0
	>24000000	0
	>25000000	0
	>26000000	0
	>27000000	0
	>28000000	0
	>29000000	0
	>30000000	0
	>31000000	0
	>32000000	0
	>33000000	0
	>34000000	0
	>35000000	0
	>36000000	0
	>37000000	0
	>38000000	0
	>39000000	0
	>40000000	0
	>41000000	0
	>42000000	0
	>43000000	0
	>44000000	0
	>45000000	0
	>46000000	0
	>47000000	0
	>48000000	0
	>49000000	0
	>50000000	0
	>51000000	0
	>52000000	0
	>53000000	0
	>54000000	0.854048
	>55000000	0.855325
	>56000000	0.837354
SLmic1.0_ch03	>0	0
	>1000000	0
	>2000000	0
	>3000000	0
	>4000000	0
	>5000000	0
	>6000000	0
	>7000000	0
	>8000000	0
	>9000000	0
	>10000000	0
	>11000000	0
	>12000000	0
	>13000000	0
	>14000000	0
	>15000000	0
	>16000000	0
	>17000000	0
	>18000000	0
	>19000000	0
	>20000000	0
	>21000000	0
	>22000000	0
	>23000000	0
	>24000000	0
	>25000000	0
	>26000000	0
	>27000000	0
	>28000000	0
	>29000000	0
	>30000000	0
	>31000000	0
	>32000000	0
	>33000000	0
	>34000000	0
	>35000000	0
	>36000000	0
	>37000000	0
	>38000000	0
	>39000000	0
	>40000000	0
	>41000000	0
	>42000000	0
	>43000000	0
	>44000000	0
	>45000000	0
	>46000000	0
	>47000000	0
	>48000000	0.442962
	>49000000	0.572513
	>50000000	0.587593
	>51000000	0.572529
	>52000000	0.600695
	>53000000	0.67252
	>54000000	0.67824
	>55000000	0.737074
	>56000000	0.768453
	>57000000	0.785473
	>58000000	0.811344
	>59000000	0.838827
	>60000000	0
	>61000000	0
	>62000000	0
	>63000000	0
	>64000000	0
	>65000000	0
SLmic1.0_ch04	>0	0
	>1000000	0
	>2000000	0
	>3000000	0
	>4000000	0
	>5000000	0
	>6000000	0
	>7000000	0
	>8000000	0
	>9000000	0
	>10000000	0
	>11000000	0
	>12000000	0
	>13000000	0
	>14000000	0
	>15000000	0
	>16000000	0
	>17000000	0
	>18000000	0
	>19000000	0
	>20000000	0
	>21000000	0
	>22000000	0
	>23000000	0
	>24000000	0
	>25000000	0
	>26000000	0
	>27000000	0
	>28000000	0
	>29000000	0
	>30000000	0
	>31000000	0
	>32000000	0
	>33000000	0
	>34000000	0
	>35000000	0
	>36000000	0
	>37000000	0
	>38000000	0
	>39000000	0
	>40000000	0
	>41000000	0
	>42000000	0
	>43000000	0
	>44000000	0
	>45000000	0
	>46000000	0
	>47000000	0
	>48000000	0
	>49000000	0
	>50000000	0
	>51000000	0
	>52000000	0
	>53000000	0
	>54000000	0
	>55000000	0
	>56000000	0
	>57000000	0
	>58000000	0
	>59000000	0
	>60000000	0
	>61000000	0
	>62000000	0
	>63000000	0
	>64000000	0
SLmic1.0_ch05	>0	0
	>1000000	0
	>2000000	0
	>3000000	0
	>4000000	0
	>5000000	0
	>6000000	0
	>7000000	0
	>8000000	0
	>9000000	0
	>10000000	0
	>11000000	0
	>12000000	0
	>13000000	0
	>14000000	0
	>15000000	0
	>16000000	0
	>17000000	0
	>18000000	0
	>19000000	0
	>20000000	0.451746
	>21000000	0
	>22000000	0
	>23000000	0
	>24000000	0
	>25000000	0
	>26000000	0
	>27000000	0
	>28000000	0
	>29000000	0
	>30000000	0
	>31000000	0
	>32000000	0
	>33000000	0
	>34000000	0
	>35000000	0
	>36000000	0
	>37000000	0
	>38000000	0
	>39000000	0
	>40000000	0
	>41000000	0
	>42000000	0
	>43000000	0
	>44000000	0
	>45000000	0
	>46000000	0
	>47000000	0
	>48000000	0
	>49000000	0
	>50000000	0
	>51000000	0
	>52000000	0
	>53000000	0
	>54000000	0
	>55000000	0
	>56000000	0
	>57000000	0
	>58000000	0
	>59000000	0
	>60000000	0
	>61000000	0
	>62000000	0
	>63000000	0
	>64000000	0
	>65000000	0
	>66000000	0
	>67000000	0
	>68000000	0
	>69000000	0
SLmic1.0_ch06	>0	0.748373
	>1000000	0.485155
	>2000000	0
	>3000000	0.650426
	>4000000	0
	>5000000	0
	>6000000	0
	>7000000	0
	>8000000	0.654351
	>9000000	0
	>10000000	0
	>11000000	0
	>12000000	0
	>13000000	0
	>14000000	0
	>15000000	0
	>16000000	0
	>17000000	0
	>18000000	0
	>19000000	0
	>20000000	0
	>21000000	0.483579
	>22000000	0
	>23000000	0
	>24000000	0
	>25000000	0
	>26000000	0
	>27000000	0.708716
	>28000000	0
	>29000000	0
	>30000000	0.697462
	>31000000	0
	>32000000	0.585458
	>33000000	0.539424
	>34000000	0.693293
	>35000000	0
	>36000000	0
	>37000000	0
	>38000000	0
	>39000000	0
	>40000000	0
	>41000000	0
	>42000000	0
	>43000000	0
	>44000000	0
	>45000000	0
SLmic1.0_ch07	>0	0
	>1000000	0
	>2000000	0
	>3000000	0
	>4000000	0
	>5000000	0
	>6000000	0
	>7000000	0
	>8000000	0
	>9000000	0
	>10000000	0
	>11000000	0
	>12000000	0
	>13000000	0
	>14000000	0
	>15000000	0
	>16000000	0
	>17000000	0
	>18000000	0
	>19000000	0
	>20000000	0
	>21000000	0
	>22000000	0
	>23000000	0
	>24000000	0
	>25000000	0
	>26000000	0
	>27000000	0
	>28000000	0
	>29000000	0
	>30000000	0
	>31000000	0
	>32000000	0
	>33000000	0
	>34000000	0
	>35000000	0
	>36000000	0
	>37000000	0
	>38000000	0
	>39000000	0
	>40000000	0
	>41000000	0
	>42000000	0
	>43000000	0
	>44000000	0
	>45000000	0
	>46000000	0
	>47000000	0
	>48000000	0
	>49000000	0
	>50000000	0
	>51000000	0
	>52000000	0
	>53000000	0
	>54000000	0
	>55000000	0
	>56000000	0
	>57000000	0
	>58000000	0
	>59000000	0
	>60000000	0
	>61000000	0
	>62000000	0
	>63000000	0
	>64000000	0
	>65000000	0
	>66000000	0
	>67000000	0
	>68000000	0
SLmic1.0_ch08	>0	0
	>1000000	0
	>2000000	0
	>3000000	0
	>4000000	0
	>5000000	0
	>6000000	0
	>7000000	0
	>8000000	0
	>9000000	0
	>10000000	0
	>11000000	0
	>12000000	0
	>13000000	0
	>14000000	0
	>15000000	0
	>16000000	0
	>17000000	0
	>18000000	0
	>19000000	0
	>20000000	0
	>21000000	0
	>22000000	0
	>23000000	0
	>24000000	0
	>25000000	0
	>26000000	0
	>27000000	0
	>28000000	0
	>29000000	0
	>30000000	0
	>31000000	0
	>32000000	0
	>33000000	0
	>34000000	0
	>35000000	0
	>36000000	0
	>37000000	0
	>38000000	0
	>39000000	0
	>40000000	0
	>41000000	0
	>42000000	0
	>43000000	0
	>44000000	0
	>45000000	0
	>46000000	0
	>47000000	0
	>48000000	0
	>49000000	0
	>50000000	0
	>51000000	0
	>52000000	0
	>53000000	0
	>54000000	0
	>55000000	0
	>56000000	0
	>57000000	0
	>58000000	0
	>59000000	0
	>60000000	0
	>61000000	0
	>62000000	0
	>63000000	0
SLmic1.0_ch09	>0	0
	>1000000	0
	>2000000	0
	>3000000	0
	>4000000	0
	>5000000	0
	>6000000	0
	>7000000	0
	>8000000	0
	>9000000	0
	>10000000	0
	>11000000	0
	>12000000	0
	>13000000	0
	>14000000	0
	>15000000	0
	>16000000	0
	>17000000	0
	>18000000	0
	>19000000	0
	>20000000	0
	>21000000	0
	>22000000	0
	>23000000	0
	>24000000	0
	>25000000	0
	>26000000	0
	>27000000	0
	>28000000	0
	>29000000	0
	>30000000	0
	>31000000	0
	>32000000	0
	>33000000	0
	>34000000	0
	>35000000	0
	>36000000	0
	>37000000	0
	>38000000	0
	>39000000	0
	>40000000	0
	>41000000	0
	>42000000	0
	>43000000	0
	>44000000	0
	>45000000	0
	>46000000	0
	>47000000	0
	>48000000	0
	>49000000	0
	>50000000	0
	>51000000	0
	>52000000	0
	>53000000	0
	>54000000	0
	>55000000	0
	>56000000	0
	>57000000	0
	>58000000	0
	>59000000	0
	>60000000	0
	>61000000	0
	>62000000	0
	>63000000	0
	>64000000	0
	>65000000	0
	>66000000	0
	>67000000	0
	>68000000	0
	>69000000	0
SLmic1.0_ch10	>0	0
	>1000000	0
	>2000000	0
	>3000000	0
	>4000000	0
	>5000000	0
	>6000000	0
	>7000000	0
	>8000000	0
	>9000000	0
	>10000000	0
	>11000000	0
	>12000000	0
	>13000000	0
	>14000000	0
	>15000000	0
	>16000000	0
	>17000000	0
	>18000000	0
	>19000000	0
	>20000000	0
	>21000000	0
	>22000000	0
	>23000000	0
	>24000000	0
	>25000000	0
	>26000000	0
	>27000000	0
	>28000000	0
	>29000000	0
	>30000000	0
	>31000000	0
	>32000000	0
	>33000000	0
	>34000000	0
	>35000000	0
	>36000000	0
	>37000000	0
	>38000000	0
	>39000000	0
	>40000000	0
	>41000000	0
	>42000000	0
	>43000000	0
	>44000000	0
	>45000000	0
	>46000000	0
	>47000000	0
	>48000000	0
	>49000000	0
	>50000000	0
	>51000000	0
	>52000000	0
	>53000000	0
	>54000000	0
	>55000000	0
	>56000000	0
	>57000000	0
	>58000000	0
	>59000000	0
	>60000000	0
	>61000000	0
	>62000000	0
	>63000000	0
	>64000000	0
	>65000000	0
SLmic1.0_ch11	>0	0
	>1000000	0
	>2000000	0
	>3000000	0
	>4000000	0
	>5000000	0
	>6000000	0
	>7000000	0
	>8000000	0
	>9000000	0
	>10000000	0
	>11000000	0
	>12000000	0
	>13000000	0
	>14000000	0
	>15000000	0
	>16000000	0
	>17000000	0
	>18000000	0
	>19000000	0
	>20000000	0
	>21000000	0
	>22000000	0
	>23000000	0
	>24000000	0
	>25000000	0
	>26000000	0
	>27000000	0
	>28000000	0
	>29000000	0
	>30000000	0
	>31000000	0
	>32000000	0
	>33000000	0
	>34000000	0
	>35000000	0
	>36000000	0
	>37000000	0
	>38000000	0
	>39000000	0
	>40000000	0
	>41000000	0
	>42000000	0
	>43000000	0
	>44000000	0
	>45000000	0
	>46000000	0
	>47000000	0
	>48000000	0
	>49000000	0
	>50000000	0
	>51000000	0
	>52000000	0
	>53000000	0
	>54000000	0
	>55000000	0
	>56000000	0
SLmic1.0_ch12	>0	0
	>1000000	0
	>2000000	0
	>3000000	0
	>4000000	0
	>5000000	0
	>6000000	0
	>7000000	0
	>8000000	0
	>9000000	0
	>10000000	0
	>11000000	0
	>12000000	0
	>13000000	0
	>14000000	0
	>15000000	0
	>16000000	0
	>17000000	0
	>18000000	0
	>19000000	0
	>20000000	0
	>21000000	0
	>22000000	0
	>23000000	0
	>24000000	0
	>25000000	0
	>26000000	0
	>27000000	0
	>28000000	0
	>29000000	0
	>30000000	0
	>31000000	0
	>32000000	0
	>33000000	0
	>34000000	0
	>35000000	0
	>36000000	0
	>37000000	0
	>38000000	0
	>39000000	0
	>40000000	0
	>41000000	0
	>42000000	0
	>43000000	0
	>44000000	0
	>45000000	0
	>46000000	0
	>47000000	0
	>48000000	0
	>49000000	0
	>50000000	0
	>51000000	0
	>52000000	0
	>53000000	0
	>54000000	0
	>55000000	0
	>56000000	0
	>57000000	0
	>58000000	0
	>59000000	0
	>60000000	0
	>61000000	0
	>62000000	0
	>63000000	0
	>64000000	0
	>65000000	0
	>66000000	0
	>67000000	0
	>68000000	0
	>69000000	0

## Sheet: Chr01
Genetic polymorphism found on Chr01 in Get++ (S1) population compared to the Micro-Tom genome sequence
SLmic1.0_ch01			(1Mpb window)					(10Kbp window)
POSITION (bp)	AF in population		genomic interval		# polymorphic variations	average AF		genomic interval		# polymorphic variations	average AF
2586247	0.833333		0	1000000	1	0		0	10000	0	0
5093443	1		1000000	2000000	8	0		10000	20000	0	0
6096802	0.823529		2000000	3000000	5	0.166667		20000	30000	0	0
6157448	0.823529		3000000	4000000	2	0		30000	40000	0	0
6157455	0.875		4000000	5000000	0	#DIV/0!		40000	50000	0	0
6175977	0.875		5000000	6000000	3	0.333333		50000	60000	0	0
6207201	0.823529		6000000	7000000	19	0.360593		60000	70000	0	0
6224780	1		7000000	8000000	0	#DIV/0!		70000	80000	0	0
6229858	0.8125		8000000	9000000	1	0		80000	90000	0	0
6237303	0.818182		9000000	10000000	1	0		90000	100000	0	0
10066181	0.818182		10000000	11000000	1	0.818182		100000	110000	0	0
14874556	1		11000000	12000000	0	#DIV/0!		110000	120000	0	0
16027684	0.818182		12000000	13000000	1	0		120000	130000	0	0
16527379	1		13000000	14000000	0	#DIV/0!		130000	140000	0	0
40328782	0.8		14000000	15000000	3	0.333333		140000	150000	0	0
45135309	0.923077		15000000	16000000	1	0		150000	160000	0	0
48553067	0.882353		16000000	17000000	3	0.606061		160000	170000	0	0
58982340	0.842105		17000000	18000000	0	#DIV/0!		170000	180000	0	0
58982776	0.8125		18000000	19000000	0	#DIV/0!		180000	190000	0	0
58984734	0.806452		19000000	20000000	1	0		190000	200000	0	0
58984756	0.826087		20000000	21000000	0	#DIV/0!		200000	210000	0	0
58985714	0.815789		21000000	22000000	0	#DIV/0!		210000	220000	0	0
58985846	0.806452		22000000	23000000	0	#DIV/0!		220000	230000	0	0
58985936	0.833333		23000000	24000000	0	#DIV/0!		230000	240000	0	0
58988101	0.805556		24000000	25000000	0	#DIV/0!		240000	250000	0	0
58988108	0.810811		25000000	26000000	0	#DIV/0!		250000	260000	0	0
58988161	0.862069		26000000	27000000	0	#DIV/0!		260000	270000	0	0
58988327	0.916667		27000000	28000000	0	#DIV/0!		270000	280000	0	0
58988336	0.928571		28000000	29000000	1	0		280000	290000	0	0
58988338	0.958333		29000000	30000000	0	#DIV/0!		290000	300000	0	0
58988491	0.857143		30000000	31000000	3	0		300000	310000	0	0
58991865	0.85		31000000	32000000	1	0		310000	320000	0	0
58991885	0.833333		32000000	33000000	1	0		320000	330000	0	0
58991908	0.909091		33000000	34000000	0	#DIV/0!		330000	340000	0	0
58992094	0.882353		34000000	35000000	1	0		340000	350000	0	0
58994480	0.8		35000000	36000000	1	0		350000	360000	0	0
58996235	0.882353		36000000	37000000	1	0		360000	370000	0	0
58996901	0.818182		37000000	38000000	2	0		370000	380000	0	0
58997715	0.807692		38000000	39000000	0	#DIV/0!		380000	390000	0	0
59005951	0.805556		39000000	40000000	0	#DIV/0!		390000	400000	0	0
59005971	0.822222		40000000	41000000	4	0.2		400000	410000	0	0
59010689	0.944444		41000000	42000000	0	#DIV/0!		410000	420000	0	0
59020248	0.904762		42000000	43000000	0	#DIV/0!		420000	430000	0	0
59020262	0.846154		43000000	44000000	0	#DIV/0!		430000	440000	0	0
60709061	1		44000000	45000000	1	0		440000	450000	0	0
xcc	1		45000000	46000000	4	0.230769		450000	460000	0	0
78303706	0.9		46000000	47000000	0	#DIV/0!		460000	470000	0	0
78316816	0.818182		47000000	48000000	0	#DIV/0!		470000	480000	0	0
78398936	0.9		48000000	49000000	1	0.882353		480000	490000	0	0
78428250	0.9		49000000	50000000	1	0		490000	500000	0	0
78428290	0.8		50000000	51000000	1	0		500000	510000	0	0
78449670	0.8125		51000000	52000000	1	0		510000	520000	0	0
78470313	0.818182		52000000	53000000	0	#DIV/0!		520000	530000	0	0
78516815	0.8		53000000	54000000	0	#DIV/0!		530000	540000	0	0
78525927	0.833333		54000000	55000000	1	0		540000	550000	0	0
78543248	0.818182		55000000	56000000	0	#DIV/0!		550000	560000	0	0
78547699	0.9		56000000	57000000	1	0		560000	570000	0	0
78567784	0.9		57000000	58000000	0	#DIV/0!		570000	580000	0	0
78567813	0.818182		58000000	59000000	30	0.622162		580000	590000	0	0
80495566	0.857143		59000000	60000000	17	0.254302		590000	600000	0	0
87249196	0.965517		60000000	61000000	4	0.25		600000	610000	0	0
89602721	0.909091		61000000	62000000	0	#DIV/0!		610000	620000	0	0
89999137	1		62000000	63000000	3	0.333333		620000	630000	0	0
90652714	1		63000000	64000000	1	0		630000	640000	0	0
91109027	0.8		64000000	65000000	0	#DIV/0!		640000	650000	0	0
93763663	1		65000000	66000000	1	0		650000	660000	0	0
			66000000	67000000	0	#DIV/0!		660000	670000	0	0
			67000000	68000000	0	#DIV/0!		670000	680000	0	0
			68000000	69000000	1	0		680000	690000	0	0
			69000000	70000000	0	#DIV/0!		690000	700000	0	0
			70000000	71000000	0	#DIV/0!		700000	710000	0	0
			71000000	72000000	0	#DIV/0!		710000	720000	0	0
			72000000	73000000	0	#DIV/0!		720000	730000	0	0
			73000000	74000000	4	0		730000	740000	0	0
			74000000	75000000	3	0		740000	750000	0	0
			75000000	76000000	2	0		750000	760000	1	0
			76000000	77000000	3	0		760000	770000	0	0
			77000000	78000000	1	0		770000	780000	0	0
			78000000	79000000	20	0.550928		780000	790000	0	0
			79000000	80000000	3	0		790000	800000	0	0
			80000000	81000000	5	0.171429		800000	810000	0	0
			81000000	82000000	3	0		810000	820000	0	0
			82000000	83000000	1	0		820000	830000	0	0
			83000000	84000000	3	0		830000	840000	0	0
			84000000	85000000	4	0		840000	850000	0	0
			85000000	86000000	5	0		850000	860000	0	0
			86000000	87000000	1	0		860000	870000	0	0
			87000000	88000000	9	0.10728		870000	880000	0	0
			88000000	89000000	2	0		880000	890000	0	0
			89000000	90000000	3	0.636364		890000	900000	0	0
			90000000	91000000	2	0.5		900000	910000	0	0
			91000000	92000000	3	0.266667		910000	920000	0	0
			92000000	93000000	2	0		920000	930000	0	0
			93000000	94000000	4	0.25		930000	940000	0	0
			94000000	95000000	1	0		940000	950000	0	0
								950000	960000	0	0
								960000	970000	0	0
								970000	980000	0	0
								980000	990000	0	0
								990000	1000000	0	0
								1000000	1010000	0	0
								1010000	1020000	0	0
								1020000	1030000	0	0
								1030000	1040000	0	0
								1040000	1050000	0	0
								1050000	1060000	0	0
								1060000	1070000	0	0
								1070000	1080000	0	0
								1080000	1090000	0	0
								1090000	1100000	0	0
								1100000	1110000	0	0
								1110000	1120000	0	0
								1120000	1130000	0	0
								1130000	1140000	0	0
								1140000	1150000	0	0
								1150000	1160000	0	0
								1160000	1170000	0	0
								1170000	1180000	0	0
								1180000	1190000	0	0
								1190000	1200000	0	0
								1200000	1210000	0	0
								1210000	1220000	0	0
								1220000	1230000	0	0
								1230000	1240000	0	0
								1240000	1250000	0	0
								1250000	1260000	0	0
								1260000	1270000	0	0
								1270000	1280000	0	0
								1280000	1290000	0	0
								1290000	1300000	0	0
								1300000	1310000	0	0
								1310000	1320000	0	0
								1320000	1330000	0	0
								1330000	1340000	0	0
								1340000	1350000	0	0
								1350000	1360000	0	0
								1360000	1370000	0	0
								1370000	1380000	0	0
								1380000	1390000	0	0
								1390000	1400000	1	0
								1400000	1410000	1	0
								1410000	1420000	0	0
								1420000	1430000	0	0
								1430000	1440000	0	0
								1440000	1450000	0	0
								1450000	1460000	0	0
								1460000	1470000	0	0
								1470000	1480000	0	0
								1480000	1490000	1	0
								1490000	1500000	0	0
								1500000	1510000	0	0
								1510000	1520000	0	0
								1520000	1530000	1	0
								1530000	1540000	0	0
								1540000	1550000	0	0
								1550000	1560000	0	0
								1560000	1570000	0	0
								1570000	1580000	1	0
								1580000	1590000	0	0
								1590000	1600000	1	0
								1600000	1610000	0	0
								1610000	1620000	0	0
								1620000	1630000	0	0
								1630000	1640000	0	0
								1640000	1650000	0	0
								1650000	1660000	0	0
								1660000	1670000	0	0
								1670000	1680000	0	0
								1680000	1690000	0	0
								1690000	1700000	1	0
								1700000	1710000	0	0
								1710000	1720000	0	0
								1720000	1730000	0	0
								1730000	1740000	0	0
								1740000	1750000	0	0
								1750000	1760000	0	0
								1760000	1770000	0	0
								1770000	1780000	0	0
								1780000	1790000	0	0
								1790000	1800000	0	0
								1800000	1810000	0	0
								1810000	1820000	0	0
								1820000	1830000	0	0
								1830000	1840000	0	0
								1840000	1850000	0	0
								1850000	1860000	0	0
								1860000	1870000	0	0
								1870000	1880000	0	0
								1880000	1890000	0	0
								1890000	1900000	0	0
								1900000	1910000	0	0
								1910000	1920000	0	0
								1920000	1930000	0	0
								1930000	1940000	1	0
								1940000	1950000	0	0
								1950000	1960000	0	0
								1960000	1970000	0	0
								1970000	1980000	0	0
								1980000	1990000	0	0
								1990000	2000000	0	0
								2000000	2010000	0	0
								2010000	2020000	0	0
								2020000	2030000	0	0
								2030000	2040000	0	0
								2040000	2050000	0	0
								2050000	2060000	0	0
								2060000	2070000	0	0
								2070000	2080000	0	0
								2080000	2090000	0	0
								2090000	2100000	0	0
								2100000	2110000	0	0
								2110000	2120000	0	0
								2120000	2130000	0	0
								2130000	2140000	0	0
								2140000	2150000	0	0
								2150000	2160000	0	0
								2160000	2170000	0	0
								2170000	2180000	0	0
								2180000	2190000	0	0
								2190000	2200000	0	0
								2200000	2210000	0	0
								2210000	2220000	0	0
								2220000	2230000	0	0
								2230000	2240000	0	0
								2240000	2250000	0	0
								2250000	2260000	0	0
								2260000	2270000	0	0
								2270000	2280000	0	0
								2280000	2290000	0	0
								2290000	2300000	0	0
								2300000	2310000	0	0
								2310000	2320000	0	0
								2320000	2330000	0	0
								2330000	2340000	0	0
								2340000	2350000	0	0
								2350000	2360000	0	0
								2360000	2370000	0	0
								2370000	2380000	0	0
								2380000	2390000	0	0
								2390000	2400000	0	0
								2400000	2410000	0	0
								2410000	2420000	0	0
								2420000	2430000	0	0
								2430000	2440000	0	0
								2440000	2450000	0	0
								2450000	2460000	0	0
								2460000	2470000	0	0
								2470000	2480000	1	0
								2480000	2490000	0	0
								2490000	2500000	0	0
								2500000	2510000	0	0
								2510000	2520000	0	0
								2520000	2530000	0	0
								2530000	2540000	0	0
								2540000	2550000	0	0
								2550000	2560000	1	0
								2560000	2570000	0	0
								2570000	2580000	0	0
								2580000	2590000	1	0.833333
								2590000	2600000	0	0
								2600000	2610000	1	0
								2610000	2620000	0	0
								2620000	2630000	0	0
								2630000	2640000	0	0
								2640000	2650000	0	0
								2650000	2660000	0	0
								2660000	2670000	0	0
								2670000	2680000	0	0
								2680000	2690000	1	0
								2690000	2700000	0	0
								2700000	2710000	0	0
								2710000	2720000	0	0
								2720000	2730000	0	0
								2730000	2740000	0	0
								2740000	2750000	0	0
								2750000	2760000	0	0
								2760000	2770000	0	0
								2770000	2780000	0	0
								2780000	2790000	0	0
								2790000	2800000	0	0
								2800000	2810000	0	0
								2810000	2820000	0	0
								2820000	2830000	0	0
								2830000	2840000	0	0
								2840000	2850000	0	0
								2850000	2860000	0	0
								2860000	2870000	0	0
								2870000	2880000	0	0
								2880000	2890000	0	0
								2890000	2900000	0	0
								2900000	2910000	0	0
								2910000	2920000	0	0
								2920000	2930000	0	0
								2930000	2940000	0	0
								2940000	2950000	0	0
								2950000	2960000	0	0
								2960000	2970000	0	0
								2970000	2980000	0	0
								2980000	2990000	0	0
								2990000	3000000	0	0
								3000000	3010000	0	0
								3010000	3020000	0	0
								3020000	3030000	0	0
								3030000	3040000	0	0
								3040000	3050000	0	0
								3050000	3060000	0	0
								3060000	3070000	0	0
								3070000	3080000	0	0
								3080000	3090000	0	0
								3090000	3100000	0	0
								3100000	3110000	0	0
								3110000	3120000	0	0
								3120000	3130000	0	0
								3130000	3140000	0	0
								3140000	3150000	0	0
								3150000	3160000	0	0
								3160000	3170000	0	0
								3170000	3180000	0	0
								3180000	3190000	0	0
								3190000	3200000	0	0
								3200000	3210000	0	0
								3210000	3220000	1	0
								3220000	3230000	0	0
								3230000	3240000	0	0
								3240000	3250000	0	0
								3250000	3260000	0	0
								3260000	3270000	0	0
								3270000	3280000	0	0
								3280000	3290000	0	0
								3290000	3300000	0	0
								3300000	3310000	0	0
								3310000	3320000	0	0
								3320000	3330000	0	0
								3330000	3340000	0	0
								3340000	3350000	0	0
								3350000	3360000	0	0
								3360000	3370000	0	0
								3370000	3380000	0	0
								3380000	3390000	0	0
								3390000	3400000	0	0
								3400000	3410000	0	0
								3410000	3420000	0	0
								3420000	3430000	0	0
								3430000	3440000	0	0
								3440000	3450000	0	0
								3450000	3460000	0	0
								3460000	3470000	0	0
								3470000	3480000	0	0
								3480000	3490000	0	0
								3490000	3500000	0	0
								3500000	3510000	0	0
								3510000	3520000	0	0
								3520000	3530000	0	0
								3530000	3540000	0	0
								3540000	3550000	0	0
								3550000	3560000	0	0
								3560000	3570000	0	0
								3570000	3580000	0	0
								3580000	3590000	0	0
								3590000	3600000	0	0
								3600000	3610000	0	0
								3610000	3620000	0	0
								3620000	3630000	0	0
								3630000	3640000	0	0
								3640000	3650000	0	0
								3650000	3660000	0	0
								3660000	3670000	0	0
								3670000	3680000	0	0
								3680000	3690000	0	0
								3690000	3700000	0	0
								3700000	3710000	0	0
								3710000	3720000	0	0
								3720000	3730000	0	0
								3730000	3740000	0	0
								3740000	3750000	0	0
								3750000	3760000	0	0
								3760000	3770000	0	0
								3770000	3780000	0	0
								3780000	3790000	0	0
								3790000	3800000	0	0
								3800000	3810000	0	0
								3810000	3820000	0	0
								3820000	3830000	0	0
								3830000	3840000	0	0
								3840000	3850000	0	0
								3850000	3860000	0	0
								3860000	3870000	0	0
								3870000	3880000	0	0
								3880000	3890000	0	0
								3890000	3900000	0	0
								3900000	3910000	0	0
								3910000	3920000	0	0
								3920000	3930000	0	0
								3930000	3940000	1	0
								3940000	3950000	0	0
								3950000	3960000	0	0
								3960000	3970000	0	0
								3970000	3980000	0	0
								3980000	3990000	0	0
								3990000	4000000	0	0
								4000000	4010000	0	0
								4010000	4020000	0	0
								4020000	4030000	0	0
								4030000	4040000	0	0
								4040000	4050000	0	0
								4050000	4060000	0	0
								4060000	4070000	0	0
								4070000	4080000	0	0
								4080000	4090000	0	0
								4090000	4100000	0	0
								4100000	4110000	0	0
								4110000	4120000	0	0
								4120000	4130000	0	0
								4130000	4140000	0	0
								4140000	4150000	0	0
								4150000	4160000	0	0
								4160000	4170000	0	0
								4170000	4180000	0	0
								4180000	4190000	0	0
								4190000	4200000	0	0
								4200000	4210000	0	0
								4210000	4220000	0	0
								4220000	4230000	0	0
								4230000	4240000	0	0
								4240000	4250000	0	0
								4250000	4260000	0	0
								4260000	4270000	0	0
								4270000	4280000	0	0
								4280000	4290000	0	0
								4290000	4300000	0	0
								4300000	4310000	0	0
								4310000	4320000	0	0
								4320000	4330000	0	0
								4330000	4340000	0	0
								4340000	4350000	0	0
								4350000	4360000	0	0
								4360000	4370000	0	0
								4370000	4380000	0	0
								4380000	4390000	0	0
								4390000	4400000	0	0
								4400000	4410000	0	0
								4410000	4420000	0	0
								4420000	4430000	0	0
								4430000	4440000	0	0
								4440000	4450000	0	0
								4450000	4460000	0	0
								4460000	4470000	0	0
								4470000	4480000	0	0
								4480000	4490000	0	0
								4490000	4500000	0	0
								4500000	4510000	0	0
								4510000	4520000	0	0
								4520000	4530000	0	0
								4530000	4540000	0	0
								4540000	4550000	0	0
								4550000	4560000	0	0
								4560000	4570000	0	0
								4570000	4580000	0	0
								4580000	4590000	0	0
								4590000	4600000	0	0
								4600000	4610000	0	0
								4610000	4620000	0	0
								4620000	4630000	0	0
								4630000	4640000	0	0
								4640000	4650000	0	0
								4650000	4660000	0	0
								4660000	4670000	0	0
								4670000	4680000	0	0
								4680000	4690000	0	0
								4690000	4700000	0	0
								4700000	4710000	0	0
								4710000	4720000	0	0
								4720000	4730000	0	0
								4730000	4740000	0	0
								4740000	4750000	0	0
								4750000	4760000	0	0
								4760000	4770000	0	0
								4770000	4780000	0	0
								4780000	4790000	0	0
								4790000	4800000	0	0
								4800000	4810000	0	0
								4810000	4820000	0	0
								4820000	4830000	0	0
								4830000	4840000	0	0
								4840000	4850000	0	0
								4850000	4860000	0	0
								4860000	4870000	0	0
								4870000	4880000	0	0
								4880000	4890000	0	0
								4890000	4900000	0	0
								4900000	4910000	0	0
								4910000	4920000	0	0
								4920000	4930000	0	0
								4930000	4940000	0	0
								4940000	4950000	0	0
								4950000	4960000	0	0
								4960000	4970000	0	0
								4970000	4980000	0	0
								4980000	4990000	0	0
								4990000	5000000	0	0
								5000000	5010000	0	0
								5010000	5020000	0	0
								5020000	5030000	0	0
								5030000	5040000	0	0
								5040000	5050000	0	0
								5050000	5060000	0	0
								5060000	5070000	0	0
								5070000	5080000	0	0
								5080000	5090000	0	0
								5090000	5100000	1	1
								5100000	5110000	0	0
								5110000	5120000	0	0
								5120000	5130000	0	0
								5130000	5140000	0	0
								5140000	5150000	0	0
								5150000	5160000	0	0
								5160000	5170000	0	0
								5170000	5180000	0	0
								5180000	5190000	0	0
								5190000	5200000	0	0
								5200000	5210000	0	0
								5210000	5220000	0	0
								5220000	5230000	0	0
								5230000	5240000	0	0
								5240000	5250000	0	0
								5250000	5260000	0	0
								5260000	5270000	0	0
								5270000	5280000	0	0
								5280000	5290000	0	0
								5290000	5300000	0	0
								5300000	5310000	0	0
								5310000	5320000	0	0
								5320000	5330000	0	0
								5330000	5340000	0	0
								5340000	5350000	0	0
								5350000	5360000	0	0
								5360000	5370000	0	0
								5370000	5380000	0	0
								5380000	5390000	0	0
								5390000	5400000	0	0
								5400000	5410000	0	0
								5410000	5420000	0	0
								5420000	5430000	0	0
								5430000	5440000	0	0
								5440000	5450000	0	0
								5450000	5460000	0	0
								5460000	5470000	0	0
								5470000	5480000	0	0
								5480000	5490000	0	0
								5490000	5500000	0	0
								5500000	5510000	0	0
								5510000	5520000	0	0
								5520000	5530000	0	0
								5530000	5540000	0	0
								5540000	5550000	0	0
								5550000	5560000	0	0
								5560000	5570000	1	0
								5570000	5580000	0	0
								5580000	5590000	0	0
								5590000	5600000	0	0
								5600000	5610000	0	0
								5610000	5620000	0	0
								5620000	5630000	0	0
								5630000	5640000	0	0
								5640000	5650000	0	0
								5650000	5660000	0	0
								5660000	5670000	0	0
								5670000	5680000	0	0
								5680000	5690000	1	0
								5690000	5700000	0	0
								5700000	5710000	0	0
								5710000	5720000	0	0
								5720000	5730000	0	0
								5730000	5740000	0	0
								5740000	5750000	0	0
								5750000	5760000	0	0
								5760000	5770000	0	0
								5770000	5780000	0	0
								5780000	5790000	0	0
								5790000	5800000	0	0
								5800000	5810000	0	0
								5810000	5820000	0	0
								5820000	5830000	0	0
								5830000	5840000	0	0
								5840000	5850000	0	0
								5850000	5860000	0	0
								5860000	5870000	0	0
								5870000	5880000	0	0
								5880000	5890000	0	0
								5890000	5900000	0	0
								5900000	5910000	0	0
								5910000	5920000	0	0
								5920000	5930000	0	0
								5930000	5940000	0	0
								5940000	5950000	0	0
								5950000	5960000	0	0
								5960000	5970000	0	0
								5970000	5980000	0	0
								5980000	5990000	0	0
								5990000	6000000	0	0
								6000000	6010000	0	0
								6010000	6020000	0	0
								6020000	6030000	0	0
								6030000	6040000	0	0
								6040000	6050000	0	0
								6050000	6060000	0	0
								6060000	6070000	0	0
								6070000	6080000	0	0
								6080000	6090000	0	0
								6090000	6100000	1	0.823529
								6100000	6110000	0	0
								6110000	6120000	1	0
								6120000	6130000	0	0
								6130000	6140000	2	0
								6140000	6150000	0	0
								6150000	6160000	2	0.849265
								6160000	6170000	0	0
								6170000	6180000	3	0.291667
								6180000	6190000	0	0
								6190000	6200000	0	0
								6200000	6210000	1	0.823529
								6210000	6220000	2	0
								6220000	6230000	4	0.453125
								6230000	6240000	1	0.818182
								6240000	6250000	0	0
								6250000	6260000	0	0
								6260000	6270000	0	0
								6270000	6280000	1	0
								6280000	6290000	0	0
								6290000	6300000	0	0
								6300000	6310000	0	0
								6310000	6320000	0	0
								6320000	6330000	0	0
								6330000	6340000	0	0
								6340000	6350000	0	0
								6350000	6360000	0	0
								6360000	6370000	0	0
								6370000	6380000	0	0
								6380000	6390000	0	0
								6390000	6400000	0	0
								6400000	6410000	0	0
								6410000	6420000	0	0
								6420000	6430000	0	0
								6430000	6440000	0	0
								6440000	6450000	0	0
								6450000	6460000	0	0
								6460000	6470000	0	0
								6470000	6480000	0	0
								6480000	6490000	0	0
								6490000	6500000	0	0
								6500000	6510000	0	0
								6510000	6520000	0	0
								6520000	6530000	0	0
								6530000	6540000	0	0
								6540000	6550000	0	0
								6550000	6560000	0	0
								6560000	6570000	0	0
								6570000	6580000	0	0
								6580000	6590000	0	0
								6590000	6600000	0	0
								6600000	6610000	0	0
								6610000	6620000	0	0
								6620000	6630000	0	0
								6630000	6640000	0	0
								6640000	6650000	0	0
								6650000	6660000	0	0
								6660000	6670000	0	0
								6670000	6680000	0	0
								6680000	6690000	0	0
								6690000	6700000	0	0
								6700000	6710000	1	0
								6710000	6720000	0	0
								6720000	6730000	0	0
								6730000	6740000	0	0
								6740000	6750000	0	0
								6750000	6760000	0	0
								6760000	6770000	0	0
								6770000	6780000	0	0
								6780000	6790000	0	0
								6790000	6800000	0	0
								6800000	6810000	0	0
								6810000	6820000	0	0
								6820000	6830000	0	0
								6830000	6840000	0	0
								6840000	6850000	0	0
								6850000	6860000	0	0
								6860000	6870000	0	0
								6870000	6880000	0	0
								6880000	6890000	0	0
								6890000	6900000	0	0
								6900000	6910000	0	0
								6910000	6920000	0	0
								6920000	6930000	0	0
								6930000	6940000	0	0
								6940000	6950000	0	0
								6950000	6960000	0	0
								6960000	6970000	0	0
								6970000	6980000	0	0
								6980000	6990000	0	0
								6990000	7000000	0	0
								7000000	7010000	0	0
								7010000	7020000	0	0
								7020000	7030000	0	0
								7030000	7040000	0	0
								7040000	7050000	0	0
								7050000	7060000	0	0
								7060000	7070000	0	0
								7070000	7080000	0	0
								7080000	7090000	0	0
								7090000	7100000	0	0
								7100000	7110000	0	0
								7110000	7120000	0	0
								7120000	7130000	0	0
								7130000	7140000	0	0
								7140000	7150000	0	0
								7150000	7160000	0	0
								7160000	7170000	0	0
								7170000	7180000	0	0
								7180000	7190000	0	0
								7190000	7200000	0	0
								7200000	7210000	0	0
								7210000	7220000	0	0
								7220000	7230000	0	0
								7230000	7240000	0	0
								7240000	7250000	0	0
								7250000	7260000	0	0
								7260000	7270000	0	0
								7270000	7280000	0	0
								7280000	7290000	0	0
								7290000	7300000	0	0
								7300000	7310000	0	0
								7310000	7320000	0	0
								7320000	7330000	0	0
								7330000	7340000	0	0
								7340000	7350000	0	0
								7350000	7360000	0	0
								7360000	7370000	0	0
								7370000	7380000	0	0
								7380000	7390000	0	0
								7390000	7400000	0	0
								7400000	7410000	0	0
								7410000	7420000	0	0
								7420000	7430000	0	0
								7430000	7440000	0	0
								7440000	7450000	0	0
								7450000	7460000	0	0
								7460000	7470000	0	0
								7470000	7480000	0	0
								7480000	7490000	0	0
								7490000	7500000	0	0
								7500000	7510000	0	0
								7510000	7520000	0	0
								7520000	7530000	0	0
								7530000	7540000	0	0
								7540000	7550000	0	0
								7550000	7560000	0	0
								7560000	7570000	0	0
								7570000	7580000	0	0
								7580000	7590000	0	0
								7590000	7600000	0	0
								7600000	7610000	0	0
								7610000	7620000	0	0
								7620000	7630000	0	0
								7630000	7640000	0	0
								7640000	7650000	0	0
								7650000	7660000	0	0
								7660000	7670000	0	0
								7670000	7680000	0	0
								7680000	7690000	0	0
								7690000	7700000	0	0
								7700000	7710000	0	0
								7710000	7720000	0	0
								7720000	7730000	0	0
								7730000	7740000	0	0
								7740000	7750000	0	0
								7750000	7760000	0	0
								7760000	7770000	0	0
								7770000	7780000	0	0
								7780000	7790000	0	0
								7790000	7800000	0	0
								7800000	7810000	0	0
								7810000	7820000	0	0
								7820000	7830000	0	0
								7830000	7840000	0	0
								7840000	7850000	0	0
								7850000	7860000	0	0
								7860000	7870000	0	0
								7870000	7880000	0	0
								7880000	7890000	0	0
								7890000	7900000	0	0
								7900000	7910000	0	0
								7910000	7920000	0	0
								7920000	7930000	0	0
								7930000	7940000	0	0
								7940000	7950000	0	0
								7950000	7960000	0	0
								7960000	7970000	0	0
								7970000	7980000	0	0
								7980000	7990000	0	0
								7990000	8000000	0	0
								8000000	8010000	0	0
								8010000	8020000	0	0
								8020000	8030000	0	0
								8030000	8040000	0	0
								8040000	8050000	0	0
								8050000	8060000	0	0
								8060000	8070000	0	0
								8070000	8080000	0	0
								8080000	8090000	0	0
								8090000	8100000	0	0
								8100000	8110000	0	0
								8110000	8120000	0	0
								8120000	8130000	0	0
								8130000	8140000	0	0
								8140000	8150000	0	0
								8150000	8160000	0	0
								8160000	8170000	0	0
								8170000	8180000	0	0
								8180000	8190000	0	0
								8190000	8200000	0	0
								8200000	8210000	0	0
								8210000	8220000	0	0
								8220000	8230000	0	0
								8230000	8240000	0	0
								8240000	8250000	0	0
								8250000	8260000	0	0
								8260000	8270000	0	0
								8270000	8280000	0	0
								8280000	8290000	0	0
								8290000	8300000	0	0
								8300000	8310000	0	0
								8310000	8320000	0	0
								8320000	8330000	1	0
								8330000	8340000	0	0
								8340000	8350000	0	0
								8350000	8360000	0	0
								8360000	8370000	0	0
								8370000	8380000	0	0
								8380000	8390000	0	0
								8390000	8400000	0	0
								8400000	8410000	0	0
								8410000	8420000	0	0
								8420000	8430000	0	0
								8430000	8440000	0	0
								8440000	8450000	0	0
								8450000	8460000	0	0
								8460000	8470000	0	0
								8470000	8480000	0	0
								8480000	8490000	0	0
								8490000	8500000	0	0
								8500000	8510000	0	0
								8510000	8520000	0	0
								8520000	8530000	0	0
								8530000	8540000	0	0
								8540000	8550000	0	0
								8550000	8560000	0	0
								8560000	8570000	0	0
								8570000	8580000	0	0
								8580000	8590000	0	0
								8590000	8600000	0	0
								8600000	8610000	0	0
								8610000	8620000	0	0
								8620000	8630000	0	0
								8630000	8640000	0	0
								8640000	8650000	0	0
								8650000	8660000	0	0
								8660000	8670000	0	0
								8670000	8680000	0	0
								8680000	8690000	0	0
								8690000	8700000	0	0
								8700000	8710000	0	0
								8710000	8720000	0	0
								8720000	8730000	0	0
								8730000	8740000	0	0
								8740000	8750000	0	0
								8750000	8760000	0	0
								8760000	8770000	0	0
								8770000	8780000	0	0
								8780000	8790000	0	0
								8790000	8800000	0	0
								8800000	8810000	0	0
								8810000	8820000	0	0
								8820000	8830000	0	0
								8830000	8840000	0	0
								8840000	8850000	0	0
								8850000	8860000	0	0
								8860000	8870000	0	0
								8870000	8880000	0	0
								8880000	8890000	0	0
								8890000	8900000	0	0
								8900000	8910000	0	0
								8910000	8920000	0	0
								8920000	8930000	0	0
								8930000	8940000	0	0
								8940000	8950000	0	0
								8950000	8960000	0	0
								8960000	8970000	0	0
								8970000	8980000	0	0
								8980000	8990000	0	0
								8990000	9000000	0	0
								9000000	9010000	0	0
								9010000	9020000	0	0
								9020000	9030000	0	0
								9030000	9040000	1	0
								9040000	9050000	0	0
								9050000	9060000	0	0
								9060000	9070000	0	0
								9070000	9080000	0	0
								9080000	9090000	0	0
								9090000	9100000	0	0
								9100000	9110000	0	0
								9110000	9120000	0	0
								9120000	9130000	0	0
								9130000	9140000	0	0
								9140000	9150000	0	0
								9150000	9160000	0	0
								9160000	9170000	0	0
								9170000	9180000	0	0
								9180000	9190000	0	0
								9190000	9200000	0	0
								9200000	9210000	0	0
								9210000	9220000	0	0
								9220000	9230000	0	0
								9230000	9240000	0	0
								9240000	9250000	0	0
								9250000	9260000	0	0
								9260000	9270000	0	0
								9270000	9280000	0	0
								9280000	9290000	0	0
								9290000	9300000	0	0
								9300000	9310000	0	0
								9310000	9320000	0	0
								9320000	9330000	0	0
								9330000	9340000	0	0
								9340000	9350000	0	0
								9350000	9360000	0	0
								9360000	9370000	0	0
								9370000	9380000	0	0
								9380000	9390000	0	0
								9390000	9400000	0	0
								9400000	9410000	0	0
								9410000	9420000	0	0
								9420000	9430000	0	0
								9430000	9440000	0	0
								9440000	9450000	0	0
								9450000	9460000	0	0
								9460000	9470000	0	0
								9470000	9480000	0	0
								9480000	9490000	0	0
								9490000	9500000	0	0
								9500000	9510000	0	0
								9510000	9520000	0	0
								9520000	9530000	0	0
								9530000	9540000	0	0
								9540000	9550000	0	0
								9550000	9560000	0	0
								9560000	9570000	0	0
								9570000	9580000	0	0
								9580000	9590000	0	0
								9590000	9600000	0	0
								9600000	9610000	0	0
								9610000	9620000	0	0
								9620000	9630000	0	0
								9630000	9640000	0	0
								9640000	9650000	0	0
								9650000	9660000	0	0
								9660000	9670000	0	0
								9670000	9680000	0	0
								9680000	9690000	0	0
								9690000	9700000	0	0
								9700000	9710000	0	0
								9710000	9720000	0	0
								9720000	9730000	0	0
								9730000	9740000	0	0
								9740000	9750000	0	0
								9750000	9760000	0	0
								9760000	9770000	0	0
								9770000	9780000	0	0
								9780000	9790000	0	0
								9790000	9800000	0	0
								9800000	9810000	0	0
								9810000	9820000	0	0
								9820000	9830000	0	0
								9830000	9840000	0	0
								9840000	9850000	0	0
								9850000	9860000	0	0
								9860000	9870000	0	0
								9870000	9880000	0	0
								9880000	9890000	0	0
								9890000	9900000	0	0
								9900000	9910000	0	0
								9910000	9920000	0	0
								9920000	9930000	0	0
								9930000	9940000	0	0
								9940000	9950000	0	0
								9950000	9960000	0	0
								9960000	9970000	0	0
								9970000	9980000	0	0
								9980000	9990000	0	0
								9990000	10000000	0	0
								10000000	10010000	0	0
								10010000	10020000	0	0
								10020000	10030000	0	0
								10030000	10040000	0	0
								10040000	10050000	0	0
								10050000	10060000	0	0
								10060000	10070000	1	0.818182
								10070000	10080000	0	0
								10080000	10090000	0	0
								10090000	10100000	0	0
								10100000	10110000	0	0
								10110000	10120000	0	0
								10120000	10130000	0	0
								10130000	10140000	0	0
								10140000	10150000	0	0
								10150000	10160000	0	0
								10160000	10170000	0	0
								10170000	10180000	0	0
								10180000	10190000	0	0
								10190000	10200000	0	0
								10200000	10210000	0	0
								10210000	10220000	0	0
								10220000	10230000	0	0
								10230000	10240000	0	0
								10240000	10250000	0	0
								10250000	10260000	0	0
								10260000	10270000	0	0
								10270000	10280000	0	0
								10280000	10290000	0	0
								10290000	10300000	0	0
								10300000	10310000	0	0
								10310000	10320000	0	0
								10320000	10330000	0	0
								10330000	10340000	0	0
								10340000	10350000	0	0
								10350000	10360000	0	0
								10360000	10370000	0	0
								10370000	10380000	0	0
								10380000	10390000	0	0
								10390000	10400000	0	0
								10400000	10410000	0	0
								10410000	10420000	0	0
								10420000	10430000	0	0
								10430000	10440000	0	0
								10440000	10450000	0	0
								10450000	10460000	0	0
								10460000	10470000	0	0
								10470000	10480000	0	0
								10480000	10490000	0	0
								10490000	10500000	0	0
								10500000	10510000	0	0
								10510000	10520000	0	0
								10520000	10530000	0	0
								10530000	10540000	0	0
								10540000	10550000	0	0
								10550000	10560000	0	0
								10560000	10570000	0	0
								10570000	10580000	0	0
								10580000	10590000	0	0
								10590000	10600000	0	0
								10600000	10610000	0	0
								10610000	10620000	0	0
								10620000	10630000	0	0
								10630000	10640000	0	0
								10640000	10650000	0	0
								10650000	10660000	0	0
								10660000	10670000	0	0
								10670000	10680000	0	0
								10680000	10690000	0	0
								10690000	10700000	0	0
								10700000	10710000	0	0
								10710000	10720000	0	0
								10720000	10730000	0	0
								10730000	10740000	0	0
								10740000	10750000	0	0
								10750000	10760000	0	0
								10760000	10770000	0	0
								10770000	10780000	0	0
								10780000	10790000	0	0
								10790000	10800000	0	0
								10800000	10810000	0	0
								10810000	10820000	0	0
								10820000	10830000	0	0
								10830000	10840000	0	0
								10840000	10850000	0	0
								10850000	10860000	0	0
								10860000	10870000	0	0
								10870000	10880000	0	0
								10880000	10890000	0	0
								10890000	10900000	0	0
								10900000	10910000	0	0
								10910000	10920000	0	0
								10920000	10930000	0	0
								10930000	10940000	0	0
								10940000	10950000	0	0
								10950000	10960000	0	0
								10960000	10970000	0	0
								10970000	10980000	0	0
								10980000	10990000	0	0
								10990000	11000000	0	0
								11000000	11010000	0	0
								11010000	11020000	0	0
								11020000	11030000	0	0
								11030000	11040000	0	0
								11040000	11050000	0	0
								11050000	11060000	0	0
								11060000	11070000	0	0
								11070000	11080000	0	0
								11080000	11090000	0	0
								11090000	11100000	0	0
								11100000	11110000	0	0
								11110000	11120000	0	0
								11120000	11130000	0	0
								11130000	11140000	0	0
								11140000	11150000	0	0
								11150000	11160000	0	0
								11160000	11170000	0	0
								11170000	11180000	0	0
								11180000	11190000	0	0
								11190000	11200000	0	0
								11200000	11210000	0	0
								11210000	11220000	0	0
								11220000	11230000	0	0
								11230000	11240000	0	0
								11240000	11250000	0	0
								11250000	11260000	0	0
								11260000	11270000	0	0
								11270000	11280000	0	0
								11280000	11290000	0	0
								11290000	11300000	0	0
								11300000	11310000	0	0
								11310000	11320000	0	0
								11320000	11330000	0	0
								11330000	11340000	0	0
								11340000	11350000	0	0
								11350000	11360000	0	0
								11360000	11370000	0	0
								11370000	11380000	0	0
								11380000	11390000	0	0
								11390000	11400000	0	0
								11400000	11410000	0	0
								11410000	11420000	0	0
								11420000	11430000	0	0
								11430000	11440000	0	0
								11440000	11450000	0	0
								11450000	11460000	0	0
								11460000	11470000	0	0
								11470000	11480000	0	0
								11480000	11490000	0	0
								11490000	11500000	0	0
								11500000	11510000	0	0
								11510000	11520000	0	0
								11520000	11530000	0	0
								11530000	11540000	0	0
								11540000	11550000	0	0
								11550000	11560000	0	0
								11560000	11570000	0	0
								11570000	11580000	0	0
								11580000	11590000	0	0
								11590000	11600000	0	0
								11600000	11610000	0	0
								11610000	11620000	0	0
								11620000	11630000	0	0
								11630000	11640000	0	0
								11640000	11650000	0	0
								11650000	11660000	0	0
								11660000	11670000	0	0
								11670000	11680000	0	0
								11680000	11690000	0	0
								11690000	11700000	0	0
								11700000	11710000	0	0
								11710000	11720000	0	0
								11720000	11730000	0	0
								11730000	11740000	0	0
								11740000	11750000	0	0
								11750000	11760000	0	0
								11760000	11770000	0	0
								11770000	11780000	0	0
								11780000	11790000	0	0
								11790000	11800000	0	0
								11800000	11810000	0	0
								11810000	11820000	0	0
								11820000	11830000	0	0
								11830000	11840000	0	0
								11840000	11850000	0	0
								11850000	11860000	0	0
								11860000	11870000	0	0
								11870000	11880000	0	0
								11880000	11890000	0	0
								11890000	11900000	0	0
								11900000	11910000	0	0
								11910000	11920000	0	0
								11920000	11930000	0	0
								11930000	11940000	0	0
								11940000	11950000	0	0
								11950000	11960000	0	0
								11960000	11970000	0	0
								11970000	11980000	0	0
								11980000	11990000	0	0
								11990000	12000000	0	0
								12000000	12010000	0	0
								12010000	12020000	0	0
								12020000	12030000	0	0
								12030000	12040000	0	0
								12040000	12050000	0	0
								12050000	12060000	0	0
								12060000	12070000	0	0
								12070000	12080000	0	0
								12080000	12090000	0	0
								12090000	12100000	0	0
								12100000	12110000	0	0
								12110000	12120000	0	0
								12120000	12130000	0	0
								12130000	12140000	0	0
								12140000	12150000	0	0
								12150000	12160000	0	0
								12160000	12170000	0	0
								12170000	12180000	0	0
								12180000	12190000	0	0
								12190000	12200000	0	0
								12200000	12210000	0	0
								12210000	12220000	0	0
								12220000	12230000	0	0
								12230000	12240000	0	0
								12240000	12250000	0	0
								12250000	12260000	0	0
								12260000	12270000	0	0
								12270000	12280000	0	0
								12280000	12290000	0	0
								12290000	12300000	0	0
								12300000	12310000	0	0
								12310000	12320000	0	0
								12320000	12330000	0	0
								12330000	12340000	0	0
								12340000	12350000	0	0
								12350000	12360000	0	0
								12360000	12370000	0	0
								12370000	12380000	0	0
								12380000	12390000	0	0
								12390000	12400000	0	0
								12400000	12410000	1	0
								12410000	12420000	0	0
								12420000	12430000	0	0
								12430000	12440000	0	0
								12440000	12450000	0	0
								12450000	12460000	0	0
								12460000	12470000	0	0
								12470000	12480000	0	0
								12480000	12490000	0	0
								12490000	12500000	0	0
								12500000	12510000	0	0
								12510000	12520000	0	0
								12520000	12530000	0	0
								12530000	12540000	0	0
								12540000	12550000	0	0
								12550000	12560000	0	0
								12560000	12570000	0	0
								12570000	12580000	0	0
								12580000	12590000	0	0
								12590000	12600000	0	0
								12600000	12610000	0	0
								12610000	12620000	0	0
								12620000	12630000	0	0
								12630000	12640000	0	0
								12640000	12650000	0	0
								12650000	12660000	0	0
								12660000	12670000	0	0
								12670000	12680000	0	0
								12680000	12690000	0	0
								12690000	12700000	0	0
								12700000	12710000	0	0
								12710000	12720000	0	0
								12720000	12730000	0	0
								12730000	12740000	0	0
								12740000	12750000	0	0
								12750000	12760000	0	0
								12760000	12770000	0	0
								12770000	12780000	0	0
								12780000	12790000	0	0
								12790000	12800000	0	0
								12800000	12810000	0	0
								12810000	12820000	0	0
								12820000	12830000	0	0
								12830000	12840000	0	0
								12840000	12850000	0	0
								12850000	12860000	0	0
								12860000	12870000	0	0
								12870000	12880000	0	0
								12880000	12890000	0	0
								12890000	12900000	0	0
								12900000	12910000	0	0
								12910000	12920000	0	0
								12920000	12930000	0	0
								12930000	12940000	0	0
								12940000	12950000	0	0
								12950000	12960000	0	0
								12960000	12970000	0	0
								12970000	12980000	0	0
								12980000	12990000	0	0
								12990000	13000000	0	0
								13000000	13010000	0	0
								13010000	13020000	0	0
								13020000	13030000	0	0
								13030000	13040000	0	0
								13040000	13050000	0	0
								13050000	13060000	0	0
								13060000	13070000	0	0
								13070000	13080000	0	0
								13080000	13090000	0	0
								13090000	13100000	0	0
								13100000	13110000	0	0
								13110000	13120000	0	0
								13120000	13130000	0	0
								13130000	13140000	0	0
								13140000	13150000	0	0
								13150000	13160000	0	0
								13160000	13170000	0	0
								13170000	13180000	0	0
								13180000	13190000	0	0
								13190000	13200000	0	0
								13200000	13210000	0	0
								13210000	13220000	0	0
								13220000	13230000	0	0
								13230000	13240000	0	0
								13240000	13250000	0	0
								13250000	13260000	0	0
								13260000	13270000	0	0
								13270000	13280000	0	0
								13280000	13290000	0	0
								13290000	13300000	0	0
								13300000	13310000	0	0
								13310000	13320000	0	0
								13320000	13330000	0	0
								13330000	13340000	0	0
								13340000	13350000	0	0
								13350000	13360000	0	0
								13360000	13370000	0	0
								13370000	13380000	0	0
								13380000	13390000	0	0
								13390000	13400000	0	0
								13400000	13410000	0	0
								13410000	13420000	0	0
								13420000	13430000	0	0
								13430000	13440000	0	0
								13440000	13450000	0	0
								13450000	13460000	0	0
								13460000	13470000	0	0
								13470000	13480000	0	0
								13480000	13490000	0	0
								13490000	13500000	0	0
								13500000	13510000	0	0
								13510000	13520000	0	0
								13520000	13530000	0	0
								13530000	13540000	0	0
								13540000	13550000	0	0
								13550000	13560000	0	0
								13560000	13570000	0	0
								13570000	13580000	0	0
								13580000	13590000	0	0
								13590000	13600000	0	0
								13600000	13610000	0	0
								13610000	13620000	0	0
								13620000	13630000	0	0
								13630000	13640000	0	0
								13640000	13650000	0	0
								13650000	13660000	0	0
								13660000	13670000	0	0
								13670000	13680000	0	0
								13680000	13690000	0	0
								13690000	13700000	0	0
								13700000	13710000	0	0
								13710000	13720000	0	0
								13720000	13730000	0	0
								13730000	13740000	0	0
								13740000	13750000	0	0
								13750000	13760000	0	0
								13760000	13770000	0	0
								13770000	13780000	0	0
								13780000	13790000	0	0
								13790000	13800000	0	0
								13800000	13810000	0	0
								13810000	13820000	0	0
								13820000	13830000	0	0
								13830000	13840000	0	0
								13840000	13850000	0	0
								13850000	13860000	0	0
								13860000	13870000	0	0
								13870000	13880000	0	0
								13880000	13890000	0	0
								13890000	13900000	0	0
								13900000	13910000	0	0
								13910000	13920000	0	0
								13920000	13930000	0	0
								13930000	13940000	0	0
								13940000	13950000	0	0
								13950000	13960000	0	0
								13960000	13970000	0	0
								13970000	13980000	0	0
								13980000	13990000	0	0
								13990000	14000000	0	0
								14000000	14010000	0	0
								14010000	14020000	0	0
								14020000	14030000	0	0
								14030000	14040000	0	0
								14040000	14050000	0	0
								14050000	14060000	0	0
								14060000	14070000	0	0
								14070000	14080000	0	0
								14080000	14090000	0	0
								14090000	14100000	0	0
								14100000	14110000	0	0
								14110000	14120000	0	0
								14120000	14130000	0	0
								14130000	14140000	0	0
								14140000	14150000	0	0
								14150000	14160000	0	0
								14160000	14170000	0	0
								14170000	14180000	0	0
								14180000	14190000	0	0
								14190000	14200000	0	0
								14200000	14210000	0	0
								14210000	14220000	0	0
								14220000	14230000	0	0
								14230000	14240000	0	0
								14240000	14250000	0	0
								14250000	14260000	0	0
								14260000	14270000	0	0
								14270000	14280000	0	0
								14280000	14290000	0	0
								14290000	14300000	0	0
								14300000	14310000	0	0
								14310000	14320000	0	0
								14320000	14330000	0	0
								14330000	14340000	0	0
								14340000	14350000	0	0
								14350000	14360000	0	0
								14360000	14370000	0	0
								14370000	14380000	0	0
								14380000	14390000	0	0
								14390000	14400000	0	0
								14400000	14410000	0	0
								14410000	14420000	0	0
								14420000	14430000	0	0
								14430000	14440000	0	0
								14440000	14450000	0	0
								14450000	14460000	0	0
								14460000	14470000	0	0
								14470000	14480000	0	0
								14480000	14490000	0	0
								14490000	14500000	0	0
								14500000	14510000	0	0
								14510000	14520000	0	0
								14520000	14530000	0	0
								14530000	14540000	0	0
								14540000	14550000	0	0
								14550000	14560000	0	0
								14560000	14570000	0	0
								14570000	14580000	0	0
								14580000	14590000	0	0
								14590000	14600000	0	0
								14600000	14610000	0	0
								14610000	14620000	0	0
								14620000	14630000	0	0
								14630000	14640000	0	0
								14640000	14650000	0	0
								14650000	14660000	0	0
								14660000	14670000	0	0
								14670000	14680000	0	0
								14680000	14690000	0	0
								14690000	14700000	0	0
								14700000	14710000	0	0
								14710000	14720000	0	0
								14720000	14730000	0	0
								14730000	14740000	0	0
								14740000	14750000	0	0
								14750000	14760000	0	0
								14760000	14770000	0	0
								14770000	14780000	0	0
								14780000	14790000	0	0
								14790000	14800000	0	0
								14800000	14810000	0	0
								14810000	14820000	0	0
								14820000	14830000	0	0
								14830000	14840000	0	0
								14840000	14850000	0	0
								14850000	14860000	0	0
								14860000	14870000	0	0
								14870000	14880000	2	0.5
								14880000	14890000	0	0
								14890000	14900000	0	0
								14900000	14910000	0	0
								14910000	14920000	1	0
								14920000	14930000	0	0
								14930000	14940000	0	0
								14940000	14950000	0	0
								14950000	14960000	0	0
								14960000	14970000	0	0
								14970000	14980000	0	0
								14980000	14990000	0	0
								14990000	15000000	0	0
								15000000	15010000	0	0
								15010000	15020000	0	0
								15020000	15030000	0	0
								15030000	15040000	0	0
								15040000	15050000	0	0
								15050000	15060000	0	0
								15060000	15070000	0	0
								15070000	15080000	0	0
								15080000	15090000	0	0
								15090000	15100000	0	0
								15100000	15110000	0	0
								15110000	15120000	0	0
								15120000	15130000	0	0
								15130000	15140000	0	0
								15140000	15150000	0	0
								15150000	15160000	0	0
								15160000	15170000	0	0
								15170000	15180000	0	0
								15180000	15190000	0	0
								15190000	15200000	0	0
								15200000	15210000	0	0
								15210000	15220000	0	0
								15220000	15230000	0	0
								15230000	15240000	0	0
								15240000	15250000	0	0
								15250000	15260000	0	0
								15260000	15270000	0	0
								15270000	15280000	0	0
								15280000	15290000	0	0
								15290000	15300000	0	0
								15300000	15310000	0	0
								15310000	15320000	0	0
								15320000	15330000	0	0
								15330000	15340000	0	0
								15340000	15350000	0	0
								15350000	15360000	0	0
								15360000	15370000	0	0
								15370000	15380000	0	0
								15380000	15390000	0	0
								15390000	15400000	0	0
								15400000	15410000	0	0
								15410000	15420000	0	0
								15420000	15430000	0	0
								15430000	15440000	0	0
								15440000	15450000	0	0
								15450000	15460000	0	0
								15460000	15470000	0	0
								15470000	15480000	0	0
								15480000	15490000	0	0
								15490000	15500000	0	0
								15500000	15510000	0	0
								15510000	15520000	0	0
								15520000	15530000	0	0
								15530000	15540000	0	0
								15540000	15550000	1	0
								15550000	15560000	0	0
								15560000	15570000	0	0
								15570000	15580000	0	0
								15580000	15590000	0	0
								15590000	15600000	0	0
								15600000	15610000	0	0
								15610000	15620000	0	0
								15620000	15630000	0	0
								15630000	15640000	0	0
								15640000	15650000	0	0
								15650000	15660000	0	0
								15660000	15670000	0	0
								15670000	15680000	0	0
								15680000	15690000	0	0
								15690000	15700000	0	0
								15700000	15710000	0	0
								15710000	15720000	0	0
								15720000	15730000	0	0
								15730000	15740000	0	0
								15740000	15750000	0	0
								15750000	15760000	0	0
								15760000	15770000	0	0
								15770000	15780000	0	0
								15780000	15790000	0	0
								15790000	15800000	0	0
								15800000	15810000	0	0
								15810000	15820000	0	0
								15820000	15830000	0	0
								15830000	15840000	0	0
								15840000	15850000	0	0
								15850000	15860000	0	0
								15860000	15870000	0	0
								15870000	15880000	0	0
								15880000	15890000	0	0
								15890000	15900000	0	0
								15900000	15910000	0	0
								15910000	15920000	0	0
								15920000	15930000	0	0
								15930000	15940000	0	0
								15940000	15950000	0	0
								15950000	15960000	0	0
								15960000	15970000	0	0
								15970000	15980000	0	0
								15980000	15990000	0	0
								15990000	16000000	0	0
								16000000	16010000	0	0
								16010000	16020000	0	0
								16020000	16030000	1	0.818182
								16030000	16040000	0	0
								16040000	16050000	0	0
								16050000	16060000	0	0
								16060000	16070000	0	0
								16070000	16080000	0	0
								16080000	16090000	0	0
								16090000	16100000	0	0
								16100000	16110000	0	0
								16110000	16120000	0	0
								16120000	16130000	0	0
								16130000	16140000	0	0
								16140000	16150000	0	0
								16150000	16160000	0	0
								16160000	16170000	0	0
								16170000	16180000	0	0
								16180000	16190000	0	0
								16190000	16200000	0	0
								16200000	16210000	0	0
								16210000	16220000	0	0
								16220000	16230000	0	0
								16230000	16240000	0	0
								16240000	16250000	0	0
								16250000	16260000	0	0
								16260000	16270000	0	0
								16270000	16280000	0	0
								16280000	16290000	0	0
								16290000	16300000	0	0
								16300000	16310000	0	0
								16310000	16320000	0	0
								16320000	16330000	0	0
								16330000	16340000	0	0
								16340000	16350000	0	0
								16350000	16360000	0	0
								16360000	16370000	0	0
								16370000	16380000	0	0
								16380000	16390000	0	0
								16390000	16400000	0	0
								16400000	16410000	0	0
								16410000	16420000	0	0
								16420000	16430000	0	0
								16430000	16440000	0	0
								16440000	16450000	0	0
								16450000	16460000	0	0
								16460000	16470000	0	0
								16470000	16480000	0	0
								16480000	16490000	0	0
								16490000	16500000	0	0
								16500000	16510000	0	0
								16510000	16520000	0	0
								16520000	16530000	2	0.5
								16530000	16540000	0	0
								16540000	16550000	0	0
								16550000	16560000	0	0
								16560000	16570000	0	0
								16570000	16580000	0	0
								16580000	16590000	0	0
								16590000	16600000	0	0
								16600000	16610000	0	0
								16610000	16620000	0	0
								16620000	16630000	0	0
								16630000	16640000	0	0
								16640000	16650000	0	0
								16650000	16660000	0	0
								16660000	16670000	0	0
								16670000	16680000	0	0
								16680000	16690000	0	0
								16690000	16700000	0	0
								16700000	16710000	0	0
								16710000	16720000	0	0
								16720000	16730000	0	0
								16730000	16740000	0	0
								16740000	16750000	0	0
								16750000	16760000	0	0
								16760000	16770000	0	0
								16770000	16780000	0	0
								16780000	16790000	0	0
								16790000	16800000	0	0
								16800000	16810000	0	0
								16810000	16820000	0	0
								16820000	16830000	0	0
								16830000	16840000	0	0
								16840000	16850000	0	0
								16850000	16860000	0	0
								16860000	16870000	0	0
								16870000	16880000	0	0
								16880000	16890000	0	0
								16890000	16900000	0	0
								16900000	16910000	0	0
								16910000	16920000	0	0
								16920000	16930000	0	0
								16930000	16940000	0	0
								16940000	16950000	0	0
								16950000	16960000	0	0
								16960000	16970000	0	0
								16970000	16980000	0	0
								16980000	16990000	0	0
								16990000	17000000	0	0
								17000000	17010000	0	0
								17010000	17020000	0	0
								17020000	17030000	0	0
								17030000	17040000	0	0
								17040000	17050000	0	0
								17050000	17060000	0	0
								17060000	17070000	0	0
								17070000	17080000	0	0
								17080000	17090000	0	0
								17090000	17100000	0	0
								17100000	17110000	0	0
								17110000	17120000	0	0
								17120000	17130000	0	0
								17130000	17140000	0	0
								17140000	17150000	0	0
								17150000	17160000	0	0
								17160000	17170000	0	0
								17170000	17180000	0	0
								17180000	17190000	0	0
								17190000	17200000	0	0
								17200000	17210000	0	0
								17210000	17220000	0	0
								17220000	17230000	0	0
								17230000	17240000	0	0
								17240000	17250000	0	0
								17250000	17260000	0	0
								17260000	17270000	0	0
								17270000	17280000	0	0
								17280000	17290000	0	0
								17290000	17300000	0	0
								17300000	17310000	0	0
								17310000	17320000	0	0
								17320000	17330000	0	0
								17330000	17340000	0	0
								17340000	17350000	0	0
								17350000	17360000	0	0
								17360000	17370000	0	0
								17370000	17380000	0	0
								17380000	17390000	0	0
								17390000	17400000	0	0
								17400000	17410000	0	0
								17410000	17420000	0	0
								17420000	17430000	0	0
								17430000	17440000	0	0
								17440000	17450000	0	0
								17450000	17460000	0	0
								17460000	17470000	0	0
								17470000	17480000	0	0
								17480000	17490000	0	0
								17490000	17500000	0	0
								17500000	17510000	0	0
								17510000	17520000	0	0
								17520000	17530000	0	0
								17530000	17540000	0	0
								17540000	17550000	0	0
								17550000	17560000	0	0
								17560000	17570000	0	0
								17570000	17580000	0	0
								17580000	17590000	0	0
								17590000	17600000	0	0
								17600000	17610000	0	0
								17610000	17620000	0	0
								17620000	17630000	0	0
								17630000	17640000	0	0
								17640000	17650000	0	0
								17650000	17660000	0	0
								17660000	17670000	0	0
								17670000	17680000	0	0
								17680000	17690000	0	0
								17690000	17700000	0	0
								17700000	17710000	0	0
								17710000	17720000	0	0
								17720000	17730000	0	0
								17730000	17740000	0	0
								17740000	17750000	0	0
								17750000	17760000	0	0
								17760000	17770000	0	0
								17770000	17780000	0	0
								17780000	17790000	0	0
								17790000	17800000	0	0
								17800000	17810000	0	0
								17810000	17820000	0	0
								17820000	17830000	0	0
								17830000	17840000	0	0
								17840000	17850000	0	0
								17850000	17860000	0	0
								17860000	17870000	0	0
								17870000	17880000	0	0
								17880000	17890000	0	0
								17890000	17900000	0	0
								17900000	17910000	0	0
								17910000	17920000	0	0
								17920000	17930000	0	0
								17930000	17940000	0	0
								17940000	17950000	0	0
								17950000	17960000	0	0
								17960000	17970000	0	0
								17970000	17980000	0	0
								17980000	17990000	0	0
								17990000	18000000	0	0
								18000000	18010000	0	0
								18010000	18020000	0	0
								18020000	18030000	0	0
								18030000	18040000	0	0
								18040000	18050000	0	0
								18050000	18060000	0	0
								18060000	18070000	0	0
								18070000	18080000	0	0
								18080000	18090000	0	0
								18090000	18100000	0	0
								18100000	18110000	0	0
								18110000	18120000	0	0
								18120000	18130000	0	0
								18130000	18140000	0	0
								18140000	18150000	0	0
								18150000	18160000	0	0
								18160000	18170000	0	0
								18170000	18180000	0	0
								18180000	18190000	0	0
								18190000	18200000	0	0
								18200000	18210000	0	0
								18210000	18220000	0	0
								18220000	18230000	0	0
								18230000	18240000	0	0
								18240000	18250000	0	0
								18250000	18260000	0	0
								18260000	18270000	0	0
								18270000	18280000	0	0
								18280000	18290000	0	0
								18290000	18300000	0	0
								18300000	18310000	0	0
								18310000	18320000	0	0
								18320000	18330000	0	0
								18330000	18340000	0	0
								18340000	18350000	0	0
								18350000	18360000	0	0
								18360000	18370000	0	0
								18370000	18380000	0	0
								18380000	18390000	0	0
								18390000	18400000	0	0
								18400000	18410000	0	0
								18410000	18420000	0	0
								18420000	18430000	0	0
								18430000	18440000	0	0
								18440000	18450000	0	0
								18450000	18460000	0	0
								18460000	18470000	0	0
								18470000	18480000	0	0
								18480000	18490000	0	0
								18490000	18500000	0	0
								18500000	18510000	0	0
								18510000	18520000	0	0
								18520000	18530000	0	0
								18530000	18540000	0	0
								18540000	18550000	0	0
								18550000	18560000	0	0
								18560000	18570000	0	0
								18570000	18580000	0	0
								18580000	18590000	0	0
								18590000	18600000	0	0
								18600000	18610000	0	0
								18610000	18620000	0	0
								18620000	18630000	0	0
								18630000	18640000	0	0
								18640000	18650000	0	0
								18650000	18660000	0	0
								18660000	18670000	0	0
								18670000	18680000	0	0
								18680000	18690000	0	0
								18690000	18700000	0	0
								18700000	18710000	0	0
								18710000	18720000	0	0
								18720000	18730000	0	0
								18730000	18740000	0	0
								18740000	18750000	0	0
								18750000	18760000	0	0
								18760000	18770000	0	0
								18770000	18780000	0	0
								18780000	18790000	0	0
								18790000	18800000	0	0
								18800000	18810000	0	0
								18810000	18820000	0	0
								18820000	18830000	0	0
								18830000	18840000	0	0
								18840000	18850000	0	0
								18850000	18860000	0	0
								18860000	18870000	0	0
								18870000	18880000	0	0
								18880000	18890000	0	0
								18890000	18900000	0	0
								18900000	18910000	0	0
								18910000	18920000	0	0
								18920000	18930000	0	0
								18930000	18940000	0	0
								18940000	18950000	0	0
								18950000	18960000	0	0
								18960000	18970000	0	0
								18970000	18980000	0	0
								18980000	18990000	0	0
								18990000	19000000	0	0
								19000000	19010000	0	0
								19010000	19020000	0	0
								19020000	19030000	0	0
								19030000	19040000	0	0
								19040000	19050000	0	0
								19050000	19060000	0	0
								19060000	19070000	0	0
								19070000	19080000	0	0
								19080000	19090000	0	0
								19090000	19100000	0	0
								19100000	19110000	0	0
								19110000	19120000	0	0
								19120000	19130000	0	0
								19130000	19140000	0	0
								19140000	19150000	0	0
								19150000	19160000	0	0
								19160000	19170000	0	0
								19170000	19180000	0	0
								19180000	19190000	0	0
								19190000	19200000	0	0
								19200000	19210000	0	0
								19210000	19220000	0	0
								19220000	19230000	0	0
								19230000	19240000	0	0
								19240000	19250000	0	0
								19250000	19260000	0	0
								19260000	19270000	0	0
								19270000	19280000	0	0
								19280000	19290000	0	0
								19290000	19300000	0	0
								19300000	19310000	0	0
								19310000	19320000	0	0
								19320000	19330000	0	0
								19330000	19340000	0	0
								19340000	19350000	0	0
								19350000	19360000	0	0
								19360000	19370000	0	0
								19370000	19380000	0	0
								19380000	19390000	0	0
								19390000	19400000	0	0
								19400000	19410000	0	0
								19410000	19420000	0	0
								19420000	19430000	0	0
								19430000	19440000	0	0
								19440000	19450000	0	0
								19450000	19460000	0	0
								19460000	19470000	1	0
								19470000	19480000	0	0
								19480000	19490000	0	0
								19490000	19500000	0	0
								19500000	19510000	0	0
								19510000	19520000	0	0
								19520000	19530000	0	0
								19530000	19540000	0	0
								19540000	19550000	0	0
								19550000	19560000	0	0
								19560000	19570000	0	0
								19570000	19580000	0	0
								19580000	19590000	0	0
								19590000	19600000	0	0
								19600000	19610000	0	0
								19610000	19620000	0	0
								19620000	19630000	0	0
								19630000	19640000	0	0
								19640000	19650000	0	0
								19650000	19660000	0	0
								19660000	19670000	0	0
								19670000	19680000	0	0
								19680000	19690000	0	0
								19690000	19700000	0	0
								19700000	19710000	0	0
								19710000	19720000	0	0
								19720000	19730000	0	0
								19730000	19740000	0	0
								19740000	19750000	0	0
								19750000	19760000	0	0
								19760000	19770000	0	0
								19770000	19780000	0	0
								19780000	19790000	0	0
								19790000	19800000	0	0
								19800000	19810000	0	0
								19810000	19820000	0	0
								19820000	19830000	0	0
								19830000	19840000	0	0
								19840000	19850000	0	0
								19850000	19860000	0	0
								19860000	19870000	0	0
								19870000	19880000	0	0
								19880000	19890000	0	0
								19890000	19900000	0	0
								19900000	19910000	0	0
								19910000	19920000	0	0
								19920000	19930000	0	0
								19930000	19940000	0	0
								19940000	19950000	0	0
								19950000	19960000	0	0
								19960000	19970000	0	0
[truncated: 3,996 more rows]

## Sheet: Chr02
Genetic polymorphism found on Chr02 in Get++ (S1) population compared to the Micro-Tom genome sequence
SLmic1.0_ch02			(1Mpb window)					(10Kbp window)
POSITION (bp)	AF in population		genomic interval		# polymorphic variations	average AF		genomic interval		# polymorphic variations	average AF
11181132	0.916667		0	1000000	0	0		0	10000	0	0
12766042	0.823529		1000000	2000000	3	0		10000	20000	0	0
16094341	0.863636		2000000	3000000	1	0		20000	30000	0	0
19759907	0.909091		3000000	4000000	1	0		30000	40000	0	0
19759916	0.9		4000000	5000000	1	0		40000	50000	0	0
19759932	0.846154		5000000	6000000	1	0		50000	60000	0	0
19759945	0.818182		6000000	7000000	0	0		60000	70000	0	0
19759952	0.818182		7000000	8000000	0	0		70000	80000	0	0
19761317	0.8125		8000000	9000000	2	0		80000	90000	0	0
19773158	0.846154		9000000	10000000	1	0		90000	100000	0	0
19775268	1		10000000	11000000	0	0		100000	110000	0	0
19776137	0.909091		11000000	12000000	1	0.916667		110000	120000	0	0
19783904	0.8125		12000000	13000000	1	0.823529		120000	130000	0	0
19784330	0.8		13000000	14000000	0	0		130000	140000	0	0
20188734	0.8		14000000	15000000	2	0		140000	150000	0	0
22090043	1		15000000	16000000	1	0		150000	160000	0	0
25928855	1		16000000	17000000	3	0.287879		160000	170000	0	0
28947532	1		17000000	18000000	0	0		170000	180000	0	0
34451527	1		18000000	19000000	0	0		180000	190000	0	0
37095812	0.866667		19000000	20000000	13	0.728604		190000	200000	0	0
37514000	0.95		20000000	21000000	2	0.4		200000	210000	0	0
39841314	0.806452		21000000	22000000	1	0		210000	220000	0	0
39866122	0.8		22000000	23000000	3	0.333333		220000	230000	0	0
39866148	0.8		23000000	24000000	0	0		230000	240000	0	0
39867103	0.818182		24000000	25000000	0	0		240000	250000	0	0
39867104	0.8		25000000	26000000	3	0.333333		250000	260000	0	0
39871086	0.8		26000000	27000000	1	0		260000	270000	0	0
39871268	0.806452		27000000	28000000	1	0		270000	280000	0	0
39871379	0.870968		28000000	29000000	4	0.25		280000	290000	0	0
40692465	0.83871		29000000	30000000	0	0		290000	300000	0	0
40693885	0.8		30000000	31000000	0	0		300000	310000	0	0
41904209	0.916667		31000000	32000000	0	0		310000	320000	0	0
42544982	0.944444		32000000	33000000	3	0		320000	330000	0	0
42612750	0.969697		33000000	34000000	2	0		330000	340000	0	0
45384479	0.818182		34000000	35000000	4	0.25		340000	350000	0	0
47685561	1		35000000	36000000	1	0		350000	360000	0	0
48428894	0.818182		36000000	37000000	3	0		360000	370000	0	0
51965298	1		37000000	38000000	5	0.363333		370000	380000	0	0
54491646	0.833333		38000000	39000000	4	0		380000	390000	0	0
54511931	0.9		39000000	40000000	9	0.72245		390000	400000	0	0
54513177	0.846154		40000000	41000000	4	0.409677		400000	410000	0	0
54513539	0.9		41000000	42000000	2	0.458333		410000	420000	0	0
54514850	0.833333		42000000	43000000	3	0.638047		420000	430000	0	0
54514941	1		43000000	44000000	3	0		430000	440000	0	0
54515688	0.928571		44000000	45000000	1	0		440000	450000	0	0
54515751	0.944444		45000000	46000000	3	0.272727		450000	460000	0	0
54516025	0.823529		46000000	47000000	1	0		460000	470000	0	0
54516888	0.8		47000000	48000000	4	0.25		470000	480000	0	0
54516981	0.866667		48000000	49000000	5	0.163636		480000	490000	0	0
54517236	0.8		49000000	50000000	2	0		490000	500000	0	0
54524275	0.8125		50000000	51000000	4	0		500000	510000	0	0
54524418	0.916667		51000000	52000000	3	0.333333		510000	520000	0	0
54524580	0.8		52000000	53000000	1	0		520000	530000	0	0
54525117	0.923077		53000000	54000000	0	0		530000	540000	0	0
54525348	0.882353		54000000	55000000	450	0.854048		540000	550000	0	0
54525364	0.941176		55000000	56000000	552	0.855325		550000	560000	0	0
54526393	0.857143		56000000	57000000	76	0.837354		560000	570000	0	0
54530828	0.9375							570000	580000	0	0
54530943	1							580000	590000	0	0
54531344	0.8							590000	600000	0	0
54532229	0.863636							600000	610000	0	0
54533017	0.846154							610000	620000	0	0
54533928	0.909091							620000	630000	0	0
54533956	0.909091							630000	640000	0	0
54534437	0.8							640000	650000	0	0
54535206	0.909091							650000	660000	0	0
54535258	0.846154							660000	670000	0	0
54535268	0.818182							670000	680000	0	0
54535336	0.833333							680000	690000	0	0
54536798	0.909091							690000	700000	0	0
54537693	0.833333							700000	710000	0	0
54537704	0.833333							710000	720000	0	0
54537713	0.833333							720000	730000	0	0
54537757	0.933333							730000	740000	0	0
54538484	0.9							740000	750000	0	0
54538691	1							750000	760000	0	0
54539956	1							760000	770000	0	0
54540160	0.8							770000	780000	0	0
54540211	0.8							780000	790000	0	0
54540228	0.8							790000	800000	0	0
54540229	0.8							800000	810000	0	0
54540242	0.8							810000	820000	0	0
54540248	0.833333							820000	830000	0	0
54542944	0.857143							830000	840000	0	0
54544757	0.857143							840000	850000	0	0
54545120	0.875							850000	860000	0	0
54545727	0.833333							860000	870000	0	0
54545787	0.8							870000	880000	0	0
54546005	0.823529							880000	890000	0	0
54546030	0.8							890000	900000	0	0
54547141	0.846154							900000	910000	0	0
54547275	0.866667							910000	920000	0	0
54547301	0.8							920000	930000	0	0
54547336	1							930000	940000	0	0
54547971	0.916667							940000	950000	0	0
54548060	1							950000	960000	0	0
54553347	0.909091							960000	970000	0	0
54555231	0.916667							970000	980000	0	0
54555329	0.833333							980000	990000	0	0
54558587	0.846154							990000	1000000	0	0
54564895	0.823529							1000000	1010000	0	0
54564919	0.875							1010000	1020000	0	0
54564937	0.833333							1020000	1030000	0	0
54565577	0.818182							1030000	1040000	0	0
54573176	0.857143							1040000	1050000	0	0
54576853	0.8							1050000	1060000	0	0
54585295	0.833333							1060000	1070000	0	0
54585942	1							1070000	1080000	0	0
54586013	0.916667							1080000	1090000	0	0
54586051	0.909091							1090000	1100000	0	0
54590164	0.916667							1100000	1110000	0	0
54590165	0.866667							1110000	1120000	0	0
54590325	0.833333							1120000	1130000	0	0
54595901	0.909091							1130000	1140000	0	0
54596120	0.8							1140000	1150000	0	0
54597714	0.846154							1150000	1160000	0	0
54598671	0.833333							1160000	1170000	0	0
54598677	0.833333							1170000	1180000	0	0
54599168	0.8							1180000	1190000	0	0
54601463	0.8							1190000	1200000	0	0
54604937	0.833333							1200000	1210000	0	0
54605012	0.857143							1210000	1220000	0	0
54605233	0.818182							1220000	1230000	0	0
54606037	0.8							1230000	1240000	0	0
54607109	0.866667							1240000	1250000	0	0
54607176	0.933333							1250000	1260000	0	0
54607285	0.9375							1260000	1270000	0	0
54607337	0.9375							1270000	1280000	1	0
54607356	0.9							1280000	1290000	0	0
54607688	0.818182							1290000	1300000	0	0
54607826	1							1300000	1310000	0	0
54607871	0.9375							1310000	1320000	0	0
54607930	1							1320000	1330000	0	0
54607956	0.909091							1330000	1340000	0	0
54608020	0.933333							1340000	1350000	0	0
54612244	0.846154							1350000	1360000	0	0
54615193	0.857143							1360000	1370000	0	0
54615239	0.882353							1370000	1380000	0	0
54615273	0.818182							1380000	1390000	0	0
54615294	0.866667							1390000	1400000	0	0
54615398	0.857143							1400000	1410000	0	0
54615414	0.933333							1410000	1420000	0	0
54618156	0.857143							1420000	1430000	0	0
54619628	0.818182							1430000	1440000	0	0
54619709	0.909091							1440000	1450000	0	0
54619750	0.846154							1450000	1460000	0	0
54619892	0.916667							1460000	1470000	0	0
54619909	0.9							1470000	1480000	0	0
54621815	0.8							1480000	1490000	0	0
54622145	0.8							1490000	1500000	0	0
54623536	0.916667							1500000	1510000	0	0
54627391	0.833333							1510000	1520000	0	0
54635799	1							1520000	1530000	0	0
54636360	0.833333							1530000	1540000	0	0
54637685	0.857143							1540000	1550000	0	0
54638319	0.8							1550000	1560000	0	0
54643432	0.8							1560000	1570000	0	0
54644217	0.818182							1570000	1580000	0	0
54654459	0.818182							1580000	1590000	0	0
54655778	0.9							1590000	1600000	0	0
54658733	0.818182							1600000	1610000	0	0
54663742	0.842105							1610000	1620000	0	0
54665260	0.916667							1620000	1630000	0	0
54665357	1							1630000	1640000	0	0
54665358	1							1640000	1650000	0	0
54666073	0.818182							1650000	1660000	0	0
54666177	0.846154							1660000	1670000	0	0
54666248	0.823529							1670000	1680000	0	0
54666264	0.846154							1680000	1690000	0	0
54666281	0.833333							1690000	1700000	0	0
54666291	0.809524							1700000	1710000	0	0
54666319	0.809524							1710000	1720000	0	0
54666383	0.8							1720000	1730000	0	0
54667535	0.8							1730000	1740000	1	0
54667571	0.833333							1740000	1750000	0	0
54667667	0.846154							1750000	1760000	0	0
54668030	0.882353							1760000	1770000	0	0
54668501	0.818182							1770000	1780000	0	0
54668502	0.818182							1780000	1790000	0	0
54668562	0.818182							1790000	1800000	0	0
54671153	0.9							1800000	1810000	0	0
54675367	0.8125							1810000	1820000	0	0
54675838	0.823529							1820000	1830000	0	0
54676209	0.8125							1830000	1840000	0	0
54677020	0.9							1840000	1850000	0	0
54677110	0.8							1850000	1860000	0	0
54677123	0.8							1860000	1870000	0	0
54683048	0.944444							1870000	1880000	0	0
54683083	0.888889							1880000	1890000	0	0
54684545	0.846154							1890000	1900000	0	0
54684558	0.857143							1900000	1910000	0	0
54685315	0.8							1910000	1920000	0	0
54686002	0.8							1920000	1930000	0	0
54686063	0.8							1930000	1940000	0	0
54687241	0.9							1940000	1950000	1	0
54687272	0.8							1950000	1960000	0	0
54689638	0.923077							1960000	1970000	0	0
54689701	0.857143							1970000	1980000	0	0
54690759	0.833333							1980000	1990000	0	0
54690790	0.809524							1990000	2000000	0	0
54693109	0.818182							2000000	2010000	0	0
54693826	0.818182							2010000	2020000	0	0
54693831	0.818182							2020000	2030000	0	0
54696679	0.833333							2030000	2040000	0	0
54699939	0.9							2040000	2050000	0	0
54703391	0.818182							2050000	2060000	0	0
54703516	0.8125							2060000	2070000	0	0
54703525	0.875							2070000	2080000	0	0
54703885	0.8							2080000	2090000	0	0
54704552	1							2090000	2100000	0	0
54704909	0.846154							2100000	2110000	0	0
54706571	0.923077							2110000	2120000	0	0
54714604	0.923077							2120000	2130000	0	0
54716302	0.8							2130000	2140000	0	0
54717364	0.8							2140000	2150000	0	0
54717977	0.833333							2150000	2160000	0	0
54718477	1							2160000	2170000	0	0
54718502	1							2170000	2180000	0	0
54720360	0.857143							2180000	2190000	0	0
54722036	0.818182							2190000	2200000	0	0
54722089	0.833333							2200000	2210000	0	0
54722150	0.818182							2210000	2220000	0	0
54722158	0.809524							2220000	2230000	0	0
54722758	0.882353							2230000	2240000	0	0
54725115	0.8							2240000	2250000	0	0
54726924	0.9							2250000	2260000	0	0
54726925	0.909091							2260000	2270000	0	0
54728251	0.9							2270000	2280000	0	0
54728549	0.846154							2280000	2290000	0	0
54728563	0.833333							2290000	2300000	0	0
54729910	0.818182							2300000	2310000	0	0
54732050	0.818182							2310000	2320000	0	0
54732116	0.866667							2320000	2330000	0	0
54732128	0.882353							2330000	2340000	0	0
54732137	0.833333							2340000	2350000	0	0
54734967	0.9							2350000	2360000	0	0
54736049	1							2360000	2370000	0	0
54736162	1							2370000	2380000	0	0
54738202	0.8							2380000	2390000	0	0
54740467	0.8							2390000	2400000	0	0
54740470	0.833333							2400000	2410000	0	0
54741725	0.8							2410000	2420000	0	0
54742729	0.818182							2420000	2430000	0	0
54742911	0.8							2430000	2440000	0	0
54742953	0.8							2440000	2450000	0	0
54743089	0.916667							2450000	2460000	0	0
54743307	0.846154							2460000	2470000	0	0
54743360	0.916667							2470000	2480000	0	0
54744927	0.8							2480000	2490000	0	0
54745036	1							2490000	2500000	0	0
54745113	0.833333							2500000	2510000	0	0
54745476	0.818182							2510000	2520000	0	0
54745479	0.8							2520000	2530000	0	0
54745490	0.818182							2530000	2540000	0	0
54745518	0.818182							2540000	2550000	0	0
54745624	0.818182							2550000	2560000	0	0
54746533	0.8							2560000	2570000	0	0
54767842	0.857143							2570000	2580000	0	0
54767868	0.888889							2580000	2590000	0	0
54768284	0.833333							2590000	2600000	0	0
54768287	0.9							2600000	2610000	0	0
54768564	0.818182							2610000	2620000	0	0
54768856	0.888889							2620000	2630000	0	0
54768975	0.8							2630000	2640000	0	0
54772735	1							2640000	2650000	0	0
54773160	0.857143							2650000	2660000	0	0
54773164	0.866667							2660000	2670000	0	0
54773227	0.916667							2670000	2680000	0	0
54774161	0.833333							2680000	2690000	0	0
54776153	0.8							2690000	2700000	0	0
54781568	0.818182							2700000	2710000	0	0
54781872	0.8							2710000	2720000	0	0
54783049	0.882353							2720000	2730000	0	0
54783265	0.809524							2730000	2740000	0	0
54787041	0.9							2740000	2750000	0	0
54787111	1							2750000	2760000	0	0
54787316	0.8							2760000	2770000	0	0
54787437	0.8							2770000	2780000	0	0
54787609	0.8							2780000	2790000	0	0
54794466	0.8							2790000	2800000	0	0
54794558	0.923077							2800000	2810000	0	0
54799384	0.909091							2810000	2820000	0	0
54800336	0.846154							2820000	2830000	0	0
54803026	0.909091							2830000	2840000	0	0
54817350	1							2840000	2850000	0	0
54817354	1							2850000	2860000	0	0
54817393	1							2860000	2870000	0	0
54821084	0.818182							2870000	2880000	0	0
54821356	0.833333							2880000	2890000	1	0
54823580	0.8							2890000	2900000	0	0
54828197	0.818182							2900000	2910000	0	0
54832973	0.846154							2910000	2920000	0	0
54833232	0.833333							2920000	2930000	0	0
54833287	0.923077							2930000	2940000	0	0
54842993	0.8							2940000	2950000	0	0
54843323	0.9							2950000	2960000	0	0
54843911	0.8							2960000	2970000	0	0
54848950	0.8							2970000	2980000	0	0
54851665	0.833333							2980000	2990000	0	0
54855403	0.846154							2990000	3000000	0	0
54855518	0.833333							3000000	3010000	0	0
54855606	0.909091							3010000	3020000	0	0
54856043	0.933333							3020000	3030000	0	0
54856073	1							3030000	3040000	0	0
54858167	0.9							3040000	3050000	0	0
54858202	0.846154							3050000	3060000	0	0
54858210	0.846154							3060000	3070000	0	0
54862474	1							3070000	3080000	0	0
54864759	0.818182							3080000	3090000	0	0
54865197	0.823529							3090000	3100000	0	0
54867047	0.846154							3100000	3110000	0	0
54867593	0.8125							3110000	3120000	0	0
54868491	0.875							3120000	3130000	0	0
54877116	0.8							3130000	3140000	0	0
54895347	0.9							3140000	3150000	0	0
54895359	0.909091							3150000	3160000	0	0
54895768	0.8							3160000	3170000	0	0
54896324	0.846154							3170000	3180000	0	0
54897807	0.923077							3180000	3190000	0	0
54897815	0.923077							3190000	3200000	0	0
54898967	1							3200000	3210000	0	0
54899169	0.8125							3210000	3220000	0	0
54901118	1							3220000	3230000	0	0
54901559	0.916667							3230000	3240000	0	0
54901880	0.833333							3240000	3250000	0	0
54902346	0.818182							3250000	3260000	0	0
54902753	0.8							3260000	3270000	0	0
54903550	0.842105							3270000	3280000	0	0
54904450	0.857143							3280000	3290000	0	0
54904527	0.9							3290000	3300000	0	0
54904677	0.8							3300000	3310000	0	0
54904695	0.8							3310000	3320000	0	0
54906379	1							3320000	3330000	0	0
54906442	1							3330000	3340000	0	0
54906446	1							3340000	3350000	0	0
54907424	0.846154							3350000	3360000	0	0
54908837	0.833333							3360000	3370000	0	0
54908970	0.818182							3370000	3380000	0	0
54914570	0.8							3380000	3390000	0	0
54915063	0.9							3390000	3400000	0	0
54915068	0.909091							3400000	3410000	0	0
54915118	0.916667							3410000	3420000	0	0
54915123	0.923077							3420000	3430000	0	0
54915126	0.916667							3430000	3440000	0	0
54915132	1							3440000	3450000	0	0
54915139	0.923077							3450000	3460000	0	0
54915157	0.923077							3460000	3470000	0	0
54915158	0.928571							3470000	3480000	0	0
54915169	0.933333							3480000	3490000	0	0
54915175	0.9375							3490000	3500000	0	0
54915189	0.928571							3500000	3510000	0	0
54915210	0.933333							3510000	3520000	0	0
54915214	0.941176							3520000	3530000	0	0
54915222	0.9375							3530000	3540000	0	0
54915226	0.9375							3540000	3550000	0	0
54915273	0.8							3550000	3560000	0	0
54915282	0.8							3560000	3570000	0	0
54915290	0.833333							3570000	3580000	0	0
54915296	0.857143							3580000	3590000	0	0
54915300	0.846154							3590000	3600000	0	0
54915316	0.846154							3600000	3610000	0	0
54915368	0.818182							3610000	3620000	0	0
54915384	0.857143							3620000	3630000	0	0
54915794	0.8							3630000	3640000	0	0
54915798	0.8							3640000	3650000	0	0
54919413	0.8							3650000	3660000	0	0
54919702	0.846154							3660000	3670000	0	0
54922102	0.8							3670000	3680000	0	0
54922677	0.833333							3680000	3690000	0	0
54923319	0.857143							3690000	3700000	0	0
54923584	0.818182							3700000	3710000	0	0
54924069	0.809524							3710000	3720000	0	0
54924621	0.916667							3720000	3730000	0	0
54924796	0.833333							3730000	3740000	0	0
54925080	0.909091							3740000	3750000	0	0
54933750	0.8							3750000	3760000	0	0
54934779	0.9							3760000	3770000	0	0
54936491	0.8							3770000	3780000	0	0
54937649	0.818182							3780000	3790000	0	0
54938841	0.923077							3790000	3800000	0	0
54941937	0.818182							3800000	3810000	0	0
54942166	0.833333							3810000	3820000	0	0
54944595	0.923077							3820000	3830000	0	0
54945191	0.818182							3830000	3840000	0	0
54947786	0.833333							3840000	3850000	0	0
54948076	0.928571							3850000	3860000	0	0
54948832	0.916667							3860000	3870000	1	0
54949505	0.916667							3870000	3880000	0	0
54952188	0.8125							3880000	3890000	0	0
54960708	0.8							3890000	3900000	0	0
54960909	0.916667							3900000	3910000	0	0
54961191	0.933333							3910000	3920000	0	0
54962262	0.818182							3920000	3930000	0	0
54965323	0.8							3930000	3940000	0	0
54965993	0.8							3940000	3950000	0	0
54967050	1							3950000	3960000	0	0
54967113	0.9375							3960000	3970000	0	0
54967693	0.818182							3970000	3980000	0	0
54967762	0.8125							3980000	3990000	0	0
54967889	0.909091							3990000	4000000	0	0
54969889	0.8							4000000	4010000	0	0
54970407	0.923077							4010000	4020000	0	0
54972403	0.833333							4020000	4030000	0	0
54975358	0.833333							4030000	4040000	0	0
54975469	1							4040000	4050000	0	0
54975540	0.818182							4050000	4060000	0	0
54975547	0.818182							4060000	4070000	0	0
54975554	0.833333							4070000	4080000	0	0
54975575	0.857143							4080000	4090000	0	0
54975581	0.857143							4090000	4100000	0	0
54975661	0.909091							4100000	4110000	0	0
54975664	0.909091							4110000	4120000	0	0
54975863	0.9							4120000	4130000	0	0
54977670	0.8							4130000	4140000	0	0
54978053	0.9							4140000	4150000	0	0
54978901	0.866667							4150000	4160000	0	0
54978902	0.8125							4160000	4170000	0	0
54978911	0.8125							4170000	4180000	0	0
54979567	0.925							4180000	4190000	0	0
54979596	0.942308							4190000	4200000	0	0
54979637	0.808511							4200000	4210000	0	0
54979830	0.862069							4210000	4220000	0	0
54980056	0.875							4220000	4230000	0	0
54980184	0.84375							4230000	4240000	0	0
54980212	0.933333							4240000	4250000	0	0
54980223	0.804878							4250000	4260000	0	0
54980694	0.878049							4260000	4270000	0	0
54980732	0.811321							4270000	4280000	0	0
54980736	0.90566							4280000	4290000	0	0
54980743	0.82							4290000	4300000	0	0
54980763	0.826923							4300000	4310000	0	0
54980796	0.928571							4310000	4320000	0	0
54980849	1							4320000	4330000	0	0
54980928	0.95122							4330000	4340000	0	0
54981005	0.804348							4340000	4350000	0	0
54981111	0.93617							4350000	4360000	0	0
54981177	0.94							4360000	4370000	0	0
54981215	0.8							4370000	4380000	0	0
54981334	1							4380000	4390000	0	0
54981551	0.808511							4390000	4400000	0	0
54981557	0.930233							4400000	4410000	0	0
54981558	0.818182							4410000	4420000	0	0
54981559	0.818182							4420000	4430000	0	0
54981822	0.868421							4430000	4440000	0	0
54981922	0.891304							4440000	4450000	0	0
54981938	0.833333							4450000	4460000	0	0
54982016	0.809524							4460000	4470000	0	0
54982019	0.8							4470000	4480000	0	0
54982164	0.820513							4480000	4490000	0	0
54982489	0.8125							4490000	4500000	0	0
54984094	0.8							4500000	4510000	0	0
54984469	0.916667							4510000	4520000	0	0
54984491	0.916667							4520000	4530000	0	0
54985527	0.846154							4530000	4540000	0	0
54985542	0.894737							4540000	4550000	0	0
54985544	0.861111							4550000	4560000	0	0
54985710	0.9							4560000	4570000	0	0
54985732	0.916667							4570000	4580000	0	0
54986084	0.844444							4580000	4590000	0	0
54986161	0.954545							4590000	4600000	0	0
54986170	0.97619							4600000	4610000	0	0
54986793	0.892857							4610000	4620000	0	0
54986802	0.892857							4620000	4630000	0	0
54986826	0.911111							4630000	4640000	0	0
54986928	0.929825							4640000	4650000	0	0
54986929	0.923077							4650000	4660000	0	0
54987006	0.95082							4660000	4670000	0	0
54987068	0.943396							4670000	4680000	0	0
54987198	0.903846							4680000	4690000	0	0
54987230	0.918367							4690000	4700000	0	0
54987255	0.822222							4700000	4710000	0	0
54987414	0.809524							4710000	4720000	0	0
54988172	1							4720000	4730000	0	0
54988200	1							4730000	4740000	1	0
54988684	0.923077							4740000	4750000	0	0
54989253	1							4750000	4760000	0	0
54989458	0.9							4760000	4770000	0	0
54990801	0.8							4770000	4780000	0	0
54991655	0.9							4780000	4790000	0	0
54991758	0.8							4790000	4800000	0	0
54994049	0.8125							4800000	4810000	0	0
55001496	0.8							4810000	4820000	0	0
55001955	1							4820000	4830000	0	0
55002503	0.833333							4830000	4840000	0	0
55002572	0.888889							4840000	4850000	0	0
55008866	0.8							4850000	4860000	0	0
55011688	0.833333							4860000	4870000	0	0
55014091	0.8125							4870000	4880000	0	0
55014111	0.875							4880000	4890000	0	0
55014123	0.866667							4890000	4900000	0	0
55014140	0.8							4900000	4910000	0	0
55014572	0.846154							4910000	4920000	0	0
55014746	0.923077							4920000	4930000	0	0
55015900	1							4930000	4940000	0	0
55016143	0.9							4940000	4950000	0	0
55016192	0.9							4950000	4960000	0	0
55016404	0.9							4960000	4970000	0	0
55023399	0.9							4970000	4980000	0	0
55026898	0.833333							4980000	4990000	0	0
55026978	0.8125							4990000	5000000	0	0
55028508	0.818182							5000000	5010000	0	0
55028509	0.818182							5010000	5020000	0	0
55028786	0.818182							5020000	5030000	0	0
55029024	0.9							5030000	5040000	0	0
55029056	0.818182							5040000	5050000	0	0
55029075	0.818182							5050000	5060000	0	0
55029084	0.818182							5060000	5070000	0	0
55029091	0.846154							5070000	5080000	0	0
55029101	0.833333							5080000	5090000	0	0
55029109	0.833333							5090000	5100000	0	0
55029119	0.818182							5100000	5110000	0	0
55029122	0.818182							5110000	5120000	0	0
55029134	0.818182							5120000	5130000	0	0
55029154	0.833333							5130000	5140000	0	0
55029155	0.846154							5140000	5150000	0	0
55029238	1							5150000	5160000	0	0
55029244	0.916667							5160000	5170000	0	0
55029248	1							5170000	5180000	0	0
55029267	1							5180000	5190000	0	0
55029682	1							5190000	5200000	0	0
55029689	0.923077							5200000	5210000	0	0
55030394	0.818182							5210000	5220000	0	0
55030645	1							5220000	5230000	0	0
55032860	0.846154							5230000	5240000	0	0
55033072	0.818182							5240000	5250000	0	0
55033320	0.916667							5250000	5260000	0	0
55034512	1							5260000	5270000	0	0
55034562	0.833333							5270000	5280000	0	0
55034575	0.833333							5280000	5290000	0	0
55035192	0.882353							5290000	5300000	0	0
55035528	0.833333							5300000	5310000	0	0
55035590	0.846154							5310000	5320000	0	0
55035595	0.846154							5320000	5330000	0	0
55038363	0.9							5330000	5340000	0	0
55041026	0.9							5340000	5350000	0	0
55050594	0.8125							5350000	5360000	0	0
55057253	0.9							5360000	5370000	0	0
55059043	0.818182							5370000	5380000	0	0
55059075	0.909091							5380000	5390000	0	0
55063305	0.8							5390000	5400000	0	0
55064783	0.833333							5400000	5410000	0	0
55064814	0.8							5410000	5420000	0	0
55064846	0.8							5420000	5430000	0	0
55069649	0.9							5430000	5440000	0	0
55069843	0.833333							5440000	5450000	0	0
55069915	0.818182							5450000	5460000	0	0
55070018	0.833333							5460000	5470000	0	0
55074531	0.916667							5470000	5480000	0	0
55074560	0.923077							5480000	5490000	0	0
55075419	0.928571							5490000	5500000	0	0
55075439	0.8							5500000	5510000	0	0
55075614	0.8							5510000	5520000	0	0
55075643	0.818182							5520000	5530000	0	0
55075658	0.818182							5530000	5540000	0	0
55075682	0.923077							5540000	5550000	0	0
55075710	1							5550000	5560000	0	0
55081803	0.833333							5560000	5570000	0	0
55082065	0.8							5570000	5580000	0	0
55084542	0.8							5580000	5590000	0	0
55084550	0.8							5590000	5600000	0	0
55084617	0.833333							5600000	5610000	0	0
55085075	0.8							5610000	5620000	0	0
55086172	0.857143							5620000	5630000	0	0
55089540	0.8							5630000	5640000	0	0
55090204	0.8							5640000	5650000	0	0
55090882	0.846154							5650000	5660000	0	0
55090883	0.857143							5660000	5670000	0	0
55094420	0.846154							5670000	5680000	0	0
55094556	0.833333							5680000	5690000	0	0
55097041	0.846154							5690000	5700000	0	0
55097811	0.933333							5700000	5710000	0	0
55098728	0.857143							5710000	5720000	0	0
55100919	0.833333							5720000	5730000	0	0
55100962	0.9							5730000	5740000	0	0
55114344	0.923077							5740000	5750000	0	0
55120787	0.833333							5750000	5760000	0	0
55121511	0.857143							5760000	5770000	0	0
55125349	1							5770000	5780000	0	0
55125366	0.916667							5780000	5790000	0	0
55127349	0.9							5790000	5800000	0	0
55127894	0.9							5800000	5810000	0	0
55137614	0.818182							5810000	5820000	0	0
55138440	0.909091							5820000	5830000	0	0
55140079	0.875							5830000	5840000	0	0
55140140	0.833333							5840000	5850000	0	0
55140157	0.8125							5850000	5860000	0	0
55142201	1							5860000	5870000	0	0
55146350	0.916667							5870000	5880000	0	0
55149239	0.8							5880000	5890000	0	0
55149561	0.833333							5890000	5900000	0	0
55149810	0.894737							5900000	5910000	0	0
55149913	0.916667							5910000	5920000	1	0
55150058	0.909091							5920000	5930000	0	0
55150226	1							5930000	5940000	0	0
55151017	0.923077							5940000	5950000	0	0
55156327	0.8							5950000	5960000	0	0
55158077	0.857143							5960000	5970000	0	0
55158210	0.8							5970000	5980000	0	0
55159524	0.833333							5980000	5990000	0	0
55160164	0.8							5990000	6000000	0	0
55160485	0.8							6000000	6010000	0	0
55160588	0.916667							6010000	6020000	0	0
55163444	0.823529							6020000	6030000	0	0
55165151	0.909091							6030000	6040000	0	0
55165793	0.818182							6040000	6050000	0	0
55169476	0.8125							6050000	6060000	0	0
55169611	0.8							6060000	6070000	0	0
55175177	0.833333							6070000	6080000	0	0
55177172	0.818182							6080000	6090000	0	0
55186391	0.923077							6090000	6100000	0	0
55187097	1							6100000	6110000	0	0
55187102	1							6110000	6120000	0	0
55187231	0.8							6120000	6130000	0	0
55187526	0.8							6130000	6140000	0	0
55189789	0.857143							6140000	6150000	0	0
55191712	0.8							6150000	6160000	0	0
55200428	0.923077							6160000	6170000	0	0
55200668	1							6170000	6180000	0	0
55203801	1							6180000	6190000	0	0
55208189	0.928571							6190000	6200000	0	0
55210894	0.8							6200000	6210000	0	0
55211004	0.842105							6210000	6220000	0	0
55215376	0.8							6220000	6230000	0	0
55217670	0.8							6230000	6240000	0	0
55218098	0.8							6240000	6250000	0	0
55219340	0.8							6250000	6260000	0	0
55220700	0.8							6260000	6270000	0	0
55220983	0.823529							6270000	6280000	0	0
55221015	0.909091							6280000	6290000	0	0
55221029	0.923077							6290000	6300000	0	0
55221061	0.846154							6300000	6310000	0	0
55225014	0.8							6310000	6320000	0	0
55225257	0.909091							6320000	6330000	0	0
55225290	0.909091							6330000	6340000	0	0
55232468	0.833333							6340000	6350000	0	0
55232569	0.8							6350000	6360000	0	0
55235709	0.923077							6360000	6370000	0	0
55241122	0.846154							6370000	6380000	0	0
55252772	1							6380000	6390000	0	0
55256676	0.842105							6390000	6400000	0	0
55256683	0.8125							6400000	6410000	0	0
55258679	0.8							6410000	6420000	0	0
55266000	0.857143							6420000	6430000	0	0
55266019	0.923077							6430000	6440000	0	0
55266070	0.818182							6440000	6450000	0	0
55266460	0.923077							6450000	6460000	0	0
55273623	0.818182							6460000	6470000	0	0
55278108	0.882353							6470000	6480000	0	0
55278566	0.9							6480000	6490000	0	0
55279632	0.8							6490000	6500000	0	0
55280132	1							6500000	6510000	0	0
55280449	1							6510000	6520000	0	0
55280607	0.8125							6520000	6530000	0	0
55280624	0.85							6530000	6540000	0	0
55281343	0.866667							6540000	6550000	0	0
55285264	0.9							6550000	6560000	0	0
55286495	0.833333							6560000	6570000	0	0
55286575	0.846154							6570000	6580000	0	0
55287662	0.823529							6580000	6590000	0	0
55291215	0.833333							6590000	6600000	0	0
55292293	0.8							6600000	6610000	0	0
55292297	0.818182							6610000	6620000	0	0
55292476	0.8							6620000	6630000	0	0
55298491	0.8							6630000	6640000	0	0
55298858	0.846154							6640000	6650000	0	0
55300767	0.866667							6650000	6660000	0	0
55301071	0.923077							6660000	6670000	0	0
55301078	1							6670000	6680000	0	0
55301202	0.8							6680000	6690000	0	0
55301582	0.882353							6690000	6700000	0	0
55301991	0.8							6700000	6710000	0	0
55303976	0.916667							6710000	6720000	0	0
55304011	0.928571							6720000	6730000	0	0
55304223	0.909091							6730000	6740000	0	0
55304432	0.8							6740000	6750000	0	0
55304489	0.818182							6750000	6760000	0	0
55304490	0.818182							6760000	6770000	0	0
55306620	0.846154							6770000	6780000	0	0
55310479	0.818182							6780000	6790000	0	0
55314288	1							6790000	6800000	0	0
55314942	0.866667							6800000	6810000	0	0
55315212	0.909091							6810000	6820000	0	0
55316246	0.8							6820000	6830000	0	0
55316300	0.846154							6830000	6840000	0	0
55316538	0.8							6840000	6850000	0	0
55316597	0.833333							6850000	6860000	0	0
55316912	0.8							6860000	6870000	0	0
55321961	0.8							6870000	6880000	0	0
55322527	0.857143							6880000	6890000	0	0
55322535	0.875							6890000	6900000	0	0
55326616	0.833333							6900000	6910000	0	0
55326979	0.8							6910000	6920000	0	0
55329054	0.909091							6920000	6930000	0	0
55331954	0.8							6930000	6940000	0	0
55333331	0.833333							6940000	6950000	0	0
55335241	0.846154							6950000	6960000	0	0
55341291	0.8							6960000	6970000	0	0
55345642	0.933333							6970000	6980000	0	0
55345743	0.9							6980000	6990000	0	0
55345843	0.916667							6990000	7000000	0	0
55345950	1							7000000	7010000	0	0
55347725	0.9							7010000	7020000	0	0
55349338	0.8							7020000	7030000	0	0
55352116	0.833333							7030000	7040000	0	0
55354262	0.833333							7040000	7050000	0	0
55357906	0.9							7050000	7060000	0	0
55359055	0.846154							7060000	7070000	0	0
55359291	0.833333							7070000	7080000	0	0
55363253	0.9							7080000	7090000	0	0
55363691	0.818182							7090000	7100000	0	0
55366239	0.857143							7100000	7110000	0	0
55366366	0.846154							7110000	7120000	0	0
55366612	0.8							7120000	7130000	0	0
55367306	0.933333							7130000	7140000	0	0
55368495	0.818182							7140000	7150000	0	0
55414083	0.8							7150000	7160000	0	0
55418874	0.8							7160000	7170000	0	0
55420761	0.909091							7170000	7180000	0	0
55420791	0.923077							7180000	7190000	0	0
55420798	0.9375							7190000	7200000	0	0
55423243	0.8							7200000	7210000	0	0
55423558	0.8125							7210000	7220000	0	0
55423572	0.823529							7220000	7230000	0	0
55423602	0.894737							7230000	7240000	0	0
55423631	1							7240000	7250000	0	0
55423649	1							7250000	7260000	0	0
55423663	1							7260000	7270000	0	0
55423741	1							7270000	7280000	0	0
55428524	0.9							7280000	7290000	0	0
55440951	0.818182							7290000	7300000	0	0
55441078	0.888889							7300000	7310000	0	0
55445903	1							7310000	7320000	0	0
55446204	0.9							7320000	7330000	0	0
55450511	0.833333							7330000	7340000	0	0
55452728	0.833333							7340000	7350000	0	0
55455270	0.909091							7350000	7360000	0	0
55458523	0.923077							7360000	7370000	0	0
55459211	0.818182							7370000	7380000	0	0
55469435	0.818182							7380000	7390000	0	0
55469610	1							7390000	7400000	0	0
55472590	0.846154							7400000	7410000	0	0
55490575	0.818182							7410000	7420000	0	0
55492769	0.923077							7420000	7430000	0	0
55495873	0.818182							7430000	7440000	0	0
55498203	0.8							7440000	7450000	0	0
55502696	0.842105							7450000	7460000	0	0
55502881	0.9375							7460000	7470000	0	0
55508529	0.923077							7470000	7480000	0	0
55514512	0.8							7480000	7490000	0	0
55514708	0.8125							7490000	7500000	0	0
55515021	0.8							7500000	7510000	0	0
55515078	0.833333							7510000	7520000	0	0
55518054	0.818182							7520000	7530000	0	0
55518634	0.8							7530000	7540000	0	0
55520509	0.8							7540000	7550000	0	0
55523036	0.857143							7550000	7560000	0	0
55524004	1							7560000	7570000	0	0
55526040	0.833333							7570000	7580000	0	0
55526131	0.9							7580000	7590000	0	0
55526216	0.818182							7590000	7600000	0	0
55526240	0.923077							7600000	7610000	0	0
55526291	1							7610000	7620000	0	0
55528777	0.875							7620000	7630000	0	0
55528796	0.866667							7630000	7640000	0	0
55537105	0.875							7640000	7650000	0	0
55537641	0.846154							7650000	7660000	0	0
55537758	0.8							7660000	7670000	0	0
55537759	0.8							7670000	7680000	0	0
55537818	0.9							7680000	7690000	0	0
55537822	0.9							7690000	7700000	0	0
55537823	0.909091							7700000	7710000	0	0
55537911	0.833333							7710000	7720000	0	0
55537920	0.8							7720000	7730000	0	0
55538055	0.928571							7730000	7740000	0	0
55538109	1							7740000	7750000	0	0
55539071	0.9							7750000	7760000	0	0
55539082	0.9							7760000	7770000	0	0
55539096	0.8							7770000	7780000	0	0
55539315	0.9							7780000	7790000	0	0
55542279	0.916667							7790000	7800000	0	0
55542406	0.818182							7800000	7810000	0	0
55542670	0.875							7810000	7820000	0	0
55545159	0.8125							7820000	7830000	0	0
55547152	1							7830000	7840000	0	0
55548727	0.8							7840000	7850000	0	0
55551355	0.8							7850000	7860000	0	0
55563066	0.823529							7860000	7870000	0	0
55569008	0.8							7870000	7880000	0	0
55569550	0.8							7880000	7890000	0	0
55572487	0.8							7890000	7900000	0	0
55575279	0.8							7900000	7910000	0	0
55576430	0.818182							7910000	7920000	0	0
55576512	0.846154							7920000	7930000	0	0
55577276	0.833333							7930000	7940000	0	0
55578317	0.833333							7940000	7950000	0	0
55578739	0.818182							7950000	7960000	0	0
55580020	0.909091							7960000	7970000	0	0
55581628	0.8							7970000	7980000	0	0
55581663	0.909091							7980000	7990000	0	0
55582737	0.8							7990000	8000000	0	0
55583166	0.923077							8000000	8010000	0	0
55583201	1							8010000	8020000	0	0
55583968	0.909091							8020000	8030000	0	0
55584683	0.8125							8030000	8040000	0	0
55585076	0.833333							8040000	8050000	0	0
55588294	0.8125							8050000	8060000	0	0
55589665	0.8							8060000	8070000	0	0
55591761	0.9							8070000	8080000	0	0
55591835	0.818182							8080000	8090000	0	0
55593836	0.833333							8090000	8100000	0	0
55596742	0.916667							8100000	8110000	0	0
55601032	0.928571							8110000	8120000	0	0
55607441	0.833333							8120000	8130000	0	0
55607464	0.8							8130000	8140000	0	0
55608396	0.818182							8140000	8150000	0	0
55609604	0.818182							8150000	8160000	0	0
55610015	0.8125							8160000	8170000	0	0
55611618	0.9							8170000	8180000	0	0
55611663	0.928571							8180000	8190000	0	0
55616485	0.9							8190000	8200000	0	0
55617059	0.8							8200000	8210000	0	0
55617062	0.8							8210000	8220000	0	0
55617105	0.8							8220000	8230000	0	0
55617118	0.833333							8230000	8240000	0	0
55618468	0.916667							8240000	8250000	0	0
55621570	0.833333							8250000	8260000	0	0
55625828	0.8							8260000	8270000	0	0
55625846	0.8							8270000	8280000	0	0
55628186	0.8							8280000	8290000	0	0
55636552	0.818182							8290000	8300000	0	0
55639551	0.909091							8300000	8310000	0	0
55640666	0.875							8310000	8320000	0	0
55640762	0.833333							8320000	8330000	0	0
55640865	0.866667							8330000	8340000	0	0
55640942	0.923077							8340000	8350000	0	0
55640950	0.933333							8350000	8360000	0	0
55641026	0.923077							8360000	8370000	0	0
55641091	0.923077							8370000	8380000	0	0
55641323	0.8125							8380000	8390000	0	0
55641614	0.8							8390000	8400000	0	0
55642714	0.8125							8400000	8410000	0	0
55642716	0.8							8410000	8420000	0	0
55643688	0.923077							8420000	8430000	0	0
55643800	0.928571							8430000	8440000	1	0
55645260	0.8							8440000	8450000	0	0
55645365	0.8							8450000	8460000	0	0
55646919	0.809524							8460000	8470000	0	0
55647081	0.857143							8470000	8480000	0	0
55647172	0.882353							8480000	8490000	0	0
55651391	1							8490000	8500000	0	0
55651520	0.928571							8500000	8510000	0	0
55651530	0.916667							8510000	8520000	0	0
55651566	0.916667							8520000	8530000	0	0
55654731	0.8125							8530000	8540000	0	0
55654738	0.823529							8540000	8550000	0	0
55654742	0.823529							8550000	8560000	0	0
55654765	0.933333							8560000	8570000	0	0
55654792	0.941176							8570000	8580000	0	0
55654828	0.846154							8580000	8590000	0	0
55655852	0.857143							8590000	8600000	0	0
55658723	0.8							8600000	8610000	0	0
55659054	0.8							8610000	8620000	0	0
55659415	0.8							8620000	8630000	0	0
55659479	0.8125							8630000	8640000	0	0
55660218	0.846154							8640000	8650000	0	0
55660378	0.833333							8650000	8660000	0	0
55662147	0.916667							8660000	8670000	0	0
55662174	0.909091							8670000	8680000	0	0
55664138	1							8680000	8690000	0	0
55666980	0.818182							8690000	8700000	0	0
55668292	0.818182							8700000	8710000	0	0
55672379	0.866667							8710000	8720000	0	0
55677607	0.8							8720000	8730000	0	0
55677668	0.842105							8730000	8740000	0	0
55678130	0.833333							8740000	8750000	0	0
55678289	0.8							8750000	8760000	0	0
55678485	0.833333							8760000	8770000	0	0
55678502	0.8125							8770000	8780000	0	0
55678638	0.909091							8780000	8790000	0	0
55679005	0.8							8790000	8800000	0	0
55679009	0.818182							8800000	8810000	0	0
55679061	0.916667							8810000	8820000	0	0
55679099	0.933333							8820000	8830000	0	0
55679105	0.928571							8830000	8840000	1	0
55679123	0.933333							8840000	8850000	0	0
55679141	0.923077							8850000	8860000	0	0
55679169	0.941176							8860000	8870000	0	0
55679239	1							8870000	8880000	0	0
55681400	0.818182							8880000	8890000	0	0
55682997	0.882353							8890000	8900000	0	0
55685329	0.866667							8900000	8910000	0	0
55686864	0.928571							8910000	8920000	0	0
55687339	0.833333							8920000	8930000	0	0
55687977	0.818182							8930000	8940000	0	0
55687993	0.9							8940000	8950000	0	0
55689425	0.85							8950000	8960000	0	0
55690090	0.8							8960000	8970000	0	0
55691512	1							8970000	8980000	0	0
55693849	0.8							8980000	8990000	0	0
55693867	0.818182							8990000	9000000	0	0
55693874	0.818182							9000000	9010000	0	0
55694333	0.941176							9010000	9020000	0	0
55694421	0.882353							9020000	9030000	0	0
55694599	0.8125							9030000	9040000	0	0
55695445	0.8							9040000	9050000	0	0
55698312	0.866667							9050000	9060000	0	0
55702149	0.8							9060000	9070000	0	0
55704185	0.8							9070000	9080000	0	0
55704560	0.846154							9080000	9090000	0	0
55708720	0.846154							9090000	9100000	0	0
55710453	0.8							9100000	9110000	0	0
55711116	0.8							9110000	9120000	0	0
55711301	0.842105							9120000	9130000	0	0
55711551	1							9130000	9140000	0	0
55711560	1							9140000	9150000	0	0
55711620	0.818182							9150000	9160000	0	0
55713077	0.8125							9160000	9170000	0	0
55719356	0.909091							9170000	9180000	0	0
55726814	0.818182							9180000	9190000	0	0
55732099	0.8							9190000	9200000	0	0
55733057	0.818182							9200000	9210000	0	0
55739877	1							9210000	9220000	0	0
55739885	1							9220000	9230000	0	0
55740199	0.916667							9230000	9240000	0	0
55741678	0.833333							9240000	9250000	0	0
55741722	0.8							9250000	9260000	0	0
55743600	0.8125							9260000	9270000	0	0
55744434	0.833333							9270000	9280000	0	0
55746442	0.857143							9280000	9290000	0	0
55746447	0.857143							9290000	9300000	0	0
55746824	0.833333							9300000	9310000	0	0
55747031	0.823529							9310000	9320000	0	0
55747325	0.933333							9320000	9330000	0	0
55747381	0.916667							9330000	9340000	0	0
55748608	0.818182							9340000	9350000	0	0
55748748	1							9350000	9360000	0	0
55755532	0.846154							9360000	9370000	0	0
55755644	0.9							9370000	9380000	0	0
55760647	0.8							9380000	9390000	0	0
55760655	0.8							9390000	9400000	0	0
55762223	0.8125							9400000	9410000	0	0
55762466	0.8							9410000	9420000	0	0
55765143	0.9							9420000	9430000	0	0
55765145	0.9							9430000	9440000	0	0
55765155	0.9							9440000	9450000	0	0
55765187	0.8							9450000	9460000	0	0
55768008	0.8							9460000	9470000	0	0
55768036	0.833333							9470000	9480000	0	0
55772081	0.866667							9480000	9490000	0	0
55772177	0.916667							9490000	9500000	0	0
55772220	0.8							9500000	9510000	0	0
55772337	0.833333							9510000	9520000	0	0
55772381	0.8							9520000	9530000	0	0
55772469	0.833333							9530000	9540000	0	0
55772478	0.846154							9540000	9550000	0	0
55773608	0.8125							9550000	9560000	0	0
55776374	0.928571							9560000	9570000	0	0
55779945	0.857143							9570000	9580000	0	0
55780379	0.846154							9580000	9590000	0	0
55782543	0.833333							9590000	9600000	0	0
55785084	0.928571							9600000	9610000	0	0
55785109	0.933333							9610000	9620000	0	0
55785152	1							9620000	9630000	0	0
55786677	1							9630000	9640000	0	0
55787919	0.8							9640000	9650000	0	0
55787932	0.8							9650000	9660000	0	0
55789800	0.846154							9660000	9670000	0	0
55789816	0.923077							9670000	9680000	0	0
55792329	1							9680000	9690000	0	0
55796961	0.9							9690000	9700000	0	0
55797005	1							9700000	9710000	0	0
55797069	0.909091							9710000	9720000	0	0
55798428	0.8							9720000	9730000	0	0
55804724	0.8							9730000	9740000	0	0
55804743	0.833333							9740000	9750000	0	0
55804963	0.882353							9750000	9760000	0	0
55805862	1							9760000	9770000	0	0
55808689	0.846154							9770000	9780000	0	0
55814321	0.909091							9780000	9790000	0	0
55822426	0.933333							9790000	9800000	0	0
55822478	0.882353							9800000	9810000	0	0
55822494	0.928571							9810000	9820000	0	0
55822531	0.857143							9820000	9830000	0	0
55822567	0.857143							9830000	9840000	0	0
55835302	0.916667							9840000	9850000	0	0
55835585	0.8							9850000	9860000	0	0
55838361	1							9860000	9870000	0	0
55838633	0.818182							9870000	9880000	0	0
55838928	0.857143							9880000	9890000	1	0
55844465	0.8							9890000	9900000	0	0
55845385	0.8							9900000	9910000	0	0
55847517	0.846154							9910000	9920000	0	0
55847647	0.909091							9920000	9930000	0	0
55866429	0.8							9930000	9940000	0	0
55867689	0.818182							9940000	9950000	0	0
55870293	0.9							9950000	9960000	0	0
55871964	0.857143							9960000	9970000	0	0
55874843	0.8							9970000	9980000	0	0
55875024	0.846154							9980000	9990000	0	0
55875056	0.866667							9990000	10000000	0	0
55877678	0.833333							10000000	10010000	0	0
55879625	0.8							10010000	10020000	0	0
55882774	0.8125							10020000	10030000	0	0
55915152	0.8							10030000	10040000	0	0
55918222	0.833333							10040000	10050000	0	0
55918366	0.823529							10050000	10060000	0	0
55918375	0.833333							10060000	10070000	0	0
55923750	0.8							10070000	10080000	0	0
55931577	0.866667							10080000	10090000	0	0
55945589	0.818182							10090000	10100000	0	0
55946852	0.818182							10100000	10110000	0	0
55947883	0.8125							10110000	10120000	0	0
55951260	0.8							10120000	10130000	0	0
55955440	0.8							10130000	10140000	0	0
55956132	0.916667							10140000	10150000	0	0
55956400	0.923077							10150000	10160000	0	0
55957540	0.909091							10160000	10170000	0	0
55957562	0.9							10170000	10180000	0	0
55965741	1							10180000	10190000	0	0
55968003	0.9							10190000	10200000	0	0
55975189	0.8125							10200000	10210000	0	0
55979270	0.8							10210000	10220000	0	0
55979836	0.8							10220000	10230000	0	0
55988148	0.833333							10230000	10240000	0	0
55989203	0.818182							10240000	10250000	0	0
55989868	0.846154							10250000	10260000	0	0
55991455	0.909091							10260000	10270000	0	0
55997989	0.857143							10270000	10280000	0	0
56004936	0.833333							10280000	10290000	0	0
56007536	0.928571							10290000	10300000	0	0
56007609	0.8							10300000	10310000	0	0
56009895	0.8							10310000	10320000	0	0
56014520	0.857143							10320000	10330000	0	0
56017294	0.916667							10330000	10340000	0	0
56017733	0.8							10340000	10350000	0	0
56021188	0.9							10350000	10360000	0	0
56026462	0.928571							10360000	10370000	0	0
56026625	0.9							10370000	10380000	0	0
56026660	0.833333							10380000	10390000	0	0
56027637	0.857143							10390000	10400000	0	0
56050253	0.857143							10400000	10410000	0	0
56051980	0.8							10410000	10420000	0	0
56066726	0.818182							10420000	10430000	0	0
56094162	0.8							10430000	10440000	0	0
56094387	0.846154							10440000	10450000	0	0
56097299	1							10450000	10460000	0	0
56097738	1							10460000	10470000	0	0
56112768	0.833333							10470000	10480000	0	0
56117473	0.8							10480000	10490000	0	0
56143936	0.882353							10490000	10500000	0	0
56146382	0.833333							10500000	10510000	0	0
56158190	0.833333							10510000	10520000	0	0
56161621	1							10520000	10530000	0	0
56165466	0.818182							10530000	10540000	0	0
56171040	0.833333							10540000	10550000	0	0
56181399	0.857143							10550000	10560000	0	0
56187358	0.833333							10560000	10570000	0	0
56189859	0.833333							10570000	10580000	0	0
56193957	0.846154							10580000	10590000	0	0
56197496	0.818182							10590000	10600000	0	0
56197612	0.8							10600000	10610000	0	0
56200499	0.8							10610000	10620000	0	0
56200873	0.909091							10620000	10630000	0	0
56209583	0.857143							10630000	10640000	0	0
56210394	1							10640000	10650000	0	0
56210413	1							10650000	10660000	0	0
56210595	0.8							10660000	10670000	0	0
56211914	0.818182							10670000	10680000	0	0
56217653	0.846154							10680000	10690000	0	0
56217883	0.916667							10690000	10700000	0	0
56218731	0.8							10700000	10710000	0	0
56222033	0.833333							10710000	10720000	0	0
56222998	0.9							10720000	10730000	0	0
56223655	0.909091							10730000	10740000	0	0
56229131	0.9							10740000	10750000	0	0
56237208	0.833333							10750000	10760000	0	0
56241107	0.866667							10760000	10770000	0	0
56245617	0.9							10770000	10780000	0	0
56250482	0.8							10780000	10790000	0	0
56254952	1							10790000	10800000	0	0
56256526	0.909091							10800000	10810000	0	0
56256568	0.833333							10810000	10820000	0	0
56257629	0.909091							10820000	10830000	0	0
56258312	0.823529							10830000	10840000	0	0
56261956	0.8							10840000	10850000	0	0
56277691	0.833333							10850000	10860000	0	0
56278251	0.882353							10860000	10870000	0	0
56278256	0.875							10870000	10880000	0	0
56278338	1							10880000	10890000	0	0
56278468	0.928571							10890000	10900000	0	0
56278669	1							10900000	10910000	0	0
56278706	1							10910000	10920000	0	0
56278772	1							10920000	10930000	0	0
56278870	0.909091							10930000	10940000	0	0
56281739	0.8							10940000	10950000	0	0
56281920	0.8							10950000	10960000	0	0
56282103	0.857143							10960000	10970000	0	0
56283126	0.891892							10970000	10980000	0	0
56284292	0.8							10980000	10990000	0	0
56284628	0.846154							10990000	11000000	0	0
56285018	0.952381							11000000	11010000	0	0
								11010000	11020000	0	0
								11020000	11030000	0	0
								11030000	11040000	0	0
								11040000	11050000	0	0
								11050000	11060000	0	0
								11060000	11070000	0	0
								11070000	11080000	0	0
								11080000	11090000	0	0
								11090000	11100000	0	0
								11100000	11110000	0	0
								11110000	11120000	0	0
								11120000	11130000	0	0
								11130000	11140000	0	0
								11140000	11150000	0	0
								11150000	11160000	0	0
								11160000	11170000	0	0
								11170000	11180000	0	0
								11180000	11190000	1	0.916667
								11190000	11200000	0	0
								11200000	11210000	0	0
								11210000	11220000	0	0
								11220000	11230000	0	0
								11230000	11240000	0	0
								11240000	11250000	0	0
								11250000	11260000	0	0
								11260000	11270000	0	0
								11270000	11280000	0	0
								11280000	11290000	0	0
								11290000	11300000	0	0
								11300000	11310000	0	0
								11310000	11320000	0	0
								11320000	11330000	0	0
								11330000	11340000	0	0
								11340000	11350000	0	0
								11350000	11360000	0	0
								11360000	11370000	0	0
								11370000	11380000	0	0
								11380000	11390000	0	0
								11390000	11400000	0	0
								11400000	11410000	0	0
								11410000	11420000	0	0
								11420000	11430000	0	0
								11430000	11440000	0	0
								11440000	11450000	0	0
								11450000	11460000	0	0
								11460000	11470000	0	0
								11470000	11480000	0	0
								11480000	11490000	0	0
								11490000	11500000	0	0
								11500000	11510000	0	0
								11510000	11520000	0	0
								11520000	11530000	0	0
								11530000	11540000	0	0
								11540000	11550000	0	0
								11550000	11560000	0	0
								11560000	11570000	0	0
								11570000	11580000	0	0
								11580000	11590000	0	0
								11590000	11600000	0	0
								11600000	11610000	0	0
								11610000	11620000	0	0
								11620000	11630000	0	0
								11630000	11640000	0	0
								11640000	11650000	0	0
								11650000	11660000	0	0
								11660000	11670000	0	0
								11670000	11680000	0	0
								11680000	11690000	0	0
								11690000	11700000	0	0
								11700000	11710000	0	0
								11710000	11720000	0	0
								11720000	11730000	0	0
								11730000	11740000	0	0
								11740000	11750000	0	0
								11750000	11760000	0	0
								11760000	11770000	0	0
								11770000	11780000	0	0
								11780000	11790000	0	0
								11790000	11800000	0	0
								11800000	11810000	0	0
								11810000	11820000	0	0
								11820000	11830000	0	0
								11830000	11840000	0	0
								11840000	11850000	0	0
								11850000	11860000	0	0
								11860000	11870000	0	0
								11870000	11880000	0	0
								11880000	11890000	0	0
								11890000	11900000	0	0
								11900000	11910000	0	0
								11910000	11920000	0	0
								11920000	11930000	0	0
								11930000	11940000	0	0
								11940000	11950000	0	0
								11950000	11960000	0	0
								11960000	11970000	0	0
								11970000	11980000	0	0
								11980000	11990000	0	0
								11990000	12000000	0	0
								12000000	12010000	0	0
								12010000	12020000	0	0
								12020000	12030000	0	0
								12030000	12040000	0	0
								12040000	12050000	0	0
								12050000	12060000	0	0
								12060000	12070000	0	0
								12070000	12080000	0	0
								12080000	12090000	0	0
								12090000	12100000	0	0
								12100000	12110000	0	0
								12110000	12120000	0	0
								12120000	12130000	0	0
								12130000	12140000	0	0
								12140000	12150000	0	0
								12150000	12160000	0	0
								12160000	12170000	0	0
								12170000	12180000	0	0
								12180000	12190000	0	0
								12190000	12200000	0	0
								12200000	12210000	0	0
								12210000	12220000	0	0
								12220000	12230000	0	0
								12230000	12240000	0	0
								12240000	12250000	0	0
								12250000	12260000	0	0
								12260000	12270000	0	0
								12270000	12280000	0	0
								12280000	12290000	0	0
								12290000	12300000	0	0
								12300000	12310000	0	0
								12310000	12320000	0	0
								12320000	12330000	0	0
								12330000	12340000	0	0
								12340000	12350000	0	0
								12350000	12360000	0	0
								12360000	12370000	0	0
								12370000	12380000	0	0
								12380000	12390000	0	0
								12390000	12400000	0	0
								12400000	12410000	0	0
								12410000	12420000	0	0
								12420000	12430000	0	0
								12430000	12440000	0	0
								12440000	12450000	0	0
								12450000	12460000	0	0
								12460000	12470000	0	0
								12470000	12480000	0	0
								12480000	12490000	0	0
								12490000	12500000	0	0
								12500000	12510000	0	0
								12510000	12520000	0	0
								12520000	12530000	0	0
								12530000	12540000	0	0
								12540000	12550000	0	0
								12550000	12560000	0	0
								12560000	12570000	0	0
								12570000	12580000	0	0
								12580000	12590000	0	0
								12590000	12600000	0	0
								12600000	12610000	0	0
								12610000	12620000	0	0
								12620000	12630000	0	0
								12630000	12640000	0	0
								12640000	12650000	0	0
								12650000	12660000	0	0
								12660000	12670000	0	0
								12670000	12680000	0	0
								12680000	12690000	0	0
								12690000	12700000	0	0
								12700000	12710000	0	0
								12710000	12720000	0	0
								12720000	12730000	0	0
								12730000	12740000	0	0
								12740000	12750000	0	0
								12750000	12760000	0	0
								12760000	12770000	1	0.823529
								12770000	12780000	0	0
								12780000	12790000	0	0
								12790000	12800000	0	0
								12800000	12810000	0	0
								12810000	12820000	0	0
								12820000	12830000	0	0
								12830000	12840000	0	0
								12840000	12850000	0	0
								12850000	12860000	0	0
								12860000	12870000	0	0
								12870000	12880000	0	0
								12880000	12890000	0	0
								12890000	12900000	0	0
								12900000	12910000	0	0
								12910000	12920000	0	0
								12920000	12930000	0	0
								12930000	12940000	0	0
								12940000	12950000	0	0
								12950000	12960000	0	0
								12960000	12970000	0	0
								12970000	12980000	0	0
								12980000	12990000	0	0
								12990000	13000000	0	0
								13000000	13010000	0	0
								13010000	13020000	0	0
								13020000	13030000	0	0
								13030000	13040000	0	0
								13040000	13050000	0	0
								13050000	13060000	0	0
								13060000	13070000	0	0
								13070000	13080000	0	0
								13080000	13090000	0	0
								13090000	13100000	0	0
								13100000	13110000	0	0
								13110000	13120000	0	0
								13120000	13130000	0	0
								13130000	13140000	0	0
								13140000	13150000	0	0
								13150000	13160000	0	0
								13160000	13170000	0	0
								13170000	13180000	0	0
								13180000	13190000	0	0
								13190000	13200000	0	0
								13200000	13210000	0	0
								13210000	13220000	0	0
								13220000	13230000	0	0
								13230000	13240000	0	0
								13240000	13250000	0	0
								13250000	13260000	0	0
								13260000	13270000	0	0
								13270000	13280000	0	0
								13280000	13290000	0	0
								13290000	13300000	0	0
								13300000	13310000	0	0
								13310000	13320000	0	0
								13320000	13330000	0	0
								13330000	13340000	0	0
								13340000	13350000	0	0
								13350000	13360000	0	0
								13360000	13370000	0	0
								13370000	13380000	0	0
								13380000	13390000	0	0
								13390000	13400000	0	0
								13400000	13410000	0	0
								13410000	13420000	0	0
								13420000	13430000	0	0
								13430000	13440000	0	0
								13440000	13450000	0	0
								13450000	13460000	0	0
								13460000	13470000	0	0
								13470000	13480000	0	0
								13480000	13490000	0	0
								13490000	13500000	0	0
								13500000	13510000	0	0
								13510000	13520000	0	0
								13520000	13530000	0	0
								13530000	13540000	0	0
								13540000	13550000	0	0
								13550000	13560000	0	0
								13560000	13570000	0	0
								13570000	13580000	0	0
								13580000	13590000	0	0
								13590000	13600000	0	0
								13600000	13610000	0	0
								13610000	13620000	0	0
								13620000	13630000	0	0
								13630000	13640000	0	0
								13640000	13650000	0	0
								13650000	13660000	0	0
								13660000	13670000	0	0
								13670000	13680000	0	0
								13680000	13690000	0	0
								13690000	13700000	0	0
								13700000	13710000	0	0
								13710000	13720000	0	0
								13720000	13730000	0	0
								13730000	13740000	0	0
								13740000	13750000	0	0
								13750000	13760000	0	0
								13760000	13770000	0	0
								13770000	13780000	0	0
								13780000	13790000	0	0
								13790000	13800000	0	0
								13800000	13810000	0	0
								13810000	13820000	0	0
								13820000	13830000	0	0
								13830000	13840000	0	0
								13840000	13850000	0	0
								13850000	13860000	0	0
								13860000	13870000	0	0
								13870000	13880000	0	0
								13880000	13890000	0	0
								13890000	13900000	0	0
								13900000	13910000	0	0
								13910000	13920000	0	0
								13920000	13930000	0	0
								13930000	13940000	0	0
								13940000	13950000	0	0
								13950000	13960000	0	0
								13960000	13970000	0	0
								13970000	13980000	0	0
								13980000	13990000	0	0
								13990000	14000000	0	0
								14000000	14010000	0	0
								14010000	14020000	0	0
								14020000	14030000	0	0
								14030000	14040000	0	0
								14040000	14050000	0	0
								14050000	14060000	0	0
								14060000	14070000	0	0
								14070000	14080000	0	0
								14080000	14090000	0	0
								14090000	14100000	0	0
								14100000	14110000	0	0
								14110000	14120000	0	0
								14120000	14130000	0	0
								14130000	14140000	0	0
								14140000	14150000	0	0
								14150000	14160000	0	0
								14160000	14170000	0	0
								14170000	14180000	0	0
								14180000	14190000	0	0
								14190000	14200000	0	0
								14200000	14210000	0	0
								14210000	14220000	0	0
								14220000	14230000	1	0
								14230000	14240000	0	0
								14240000	14250000	0	0
								14250000	14260000	0	0
								14260000	14270000	0	0
								14270000	14280000	0	0
								14280000	14290000	0	0
								14290000	14300000	0	0
								14300000	14310000	0	0
								14310000	14320000	0	0
								14320000	14330000	0	0
								14330000	14340000	0	0
								14340000	14350000	0	0
								14350000	14360000	0	0
								14360000	14370000	0	0
								14370000	14380000	0	0
								14380000	14390000	0	0
								14390000	14400000	0	0
								14400000	14410000	0	0
								14410000	14420000	0	0
								14420000	14430000	0	0
								14430000	14440000	0	0
								14440000	14450000	0	0
								14450000	14460000	0	0
								14460000	14470000	0	0
								14470000	14480000	0	0
								14480000	14490000	0	0
								14490000	14500000	0	0
								14500000	14510000	0	0
								14510000	14520000	0	0
								14520000	14530000	0	0
								14530000	14540000	0	0
								14540000	14550000	0	0
								14550000	14560000	0	0
								14560000	14570000	0	0
								14570000	14580000	0	0
								14580000	14590000	0	0
								14590000	14600000	1	0
								14600000	14610000	0	0
								14610000	14620000	0	0
								14620000	14630000	0	0
								14630000	14640000	0	0
								14640000	14650000	0	0
								14650000	14660000	0	0
								14660000	14670000	0	0
								14670000	14680000	0	0
								14680000	14690000	0	0
								14690000	14700000	0	0
								14700000	14710000	0	0
								14710000	14720000	0	0
								14720000	14730000	0	0
								14730000	14740000	0	0
								14740000	14750000	0	0
								14750000	14760000	0	0
								14760000	14770000	0	0
								14770000	14780000	0	0
								14780000	14790000	0	0
								14790000	14800000	0	0
								14800000	14810000	0	0
								14810000	14820000	0	0
								14820000	14830000	0	0
								14830000	14840000	0	0
								14840000	14850000	0	0
								14850000	14860000	0	0
								14860000	14870000	0	0
								14870000	14880000	0	0
								14880000	14890000	0	0
								14890000	14900000	0	0
								14900000	14910000	0	0
								14910000	14920000	0	0
								14920000	14930000	0	0
								14930000	14940000	0	0
								14940000	14950000	0	0
								14950000	14960000	0	0
								14960000	14970000	0	0
								14970000	14980000	0	0
								14980000	14990000	0	0
								14990000	15000000	0	0
								15000000	15010000	0	0
								15010000	15020000	0	0
								15020000	15030000	0	0
								15030000	15040000	0	0
								15040000	15050000	0	0
								15050000	15060000	0	0
								15060000	15070000	0	0
								15070000	15080000	0	0
								15080000	15090000	0	0
								15090000	15100000	0	0
								15100000	15110000	0	0
								15110000	15120000	0	0
								15120000	15130000	0	0
								15130000	15140000	0	0
								15140000	15150000	0	0
								15150000	15160000	0	0
								15160000	15170000	0	0
								15170000	15180000	0	0
								15180000	15190000	0	0
								15190000	15200000	0	0
								15200000	15210000	0	0
								15210000	15220000	1	0
								15220000	15230000	0	0
								15230000	15240000	0	0
								15240000	15250000	0	0
								15250000	15260000	0	0
								15260000	15270000	0	0
								15270000	15280000	0	0
								15280000	15290000	0	0
								15290000	15300000	0	0
								15300000	15310000	0	0
								15310000	15320000	0	0
								15320000	15330000	0	0
								15330000	15340000	0	0
								15340000	15350000	0	0
								15350000	15360000	0	0
								15360000	15370000	0	0
								15370000	15380000	0	0
								15380000	15390000	0	0
								15390000	15400000	0	0
								15400000	15410000	0	0
								15410000	15420000	0	0
								15420000	15430000	0	0
								15430000	15440000	0	0
								15440000	15450000	0	0
								15450000	15460000	0	0
								15460000	15470000	0	0
								15470000	15480000	0	0
								15480000	15490000	0	0
								15490000	15500000	0	0
								15500000	15510000	0	0
								15510000	15520000	0	0
								15520000	15530000	0	0
								15530000	15540000	0	0
								15540000	15550000	0	0
								15550000	15560000	0	0
								15560000	15570000	0	0
								15570000	15580000	0	0
								15580000	15590000	0	0
								15590000	15600000	0	0
								15600000	15610000	0	0
								15610000	15620000	0	0
								15620000	15630000	0	0
								15630000	15640000	0	0
								15640000	15650000	0	0
								15650000	15660000	0	0
								15660000	15670000	0	0
								15670000	15680000	0	0
								15680000	15690000	0	0
								15690000	15700000	0	0
								15700000	15710000	0	0
								15710000	15720000	0	0
								15720000	15730000	0	0
								15730000	15740000	0	0
								15740000	15750000	0	0
								15750000	15760000	0	0
								15760000	15770000	0	0
								15770000	15780000	0	0
								15780000	15790000	0	0
								15790000	15800000	0	0
								15800000	15810000	0	0
								15810000	15820000	0	0
								15820000	15830000	0	0
								15830000	15840000	0	0
								15840000	15850000	0	0
								15850000	15860000	0	0
								15860000	15870000	0	0
								15870000	15880000	0	0
								15880000	15890000	0	0
								15890000	15900000	0	0
								15900000	15910000	0	0
								15910000	15920000	0	0
								15920000	15930000	0	0
								15930000	15940000	0	0
								15940000	15950000	0	0
								15950000	15960000	0	0
								15960000	15970000	0	0
								15970000	15980000	0	0
								15980000	15990000	0	0
								15990000	16000000	0	0
								16000000	16010000	0	0
								16010000	16020000	0	0
								16020000	16030000	0	0
								16030000	16040000	0	0
								16040000	16050000	0	0
								16050000	16060000	0	0
								16060000	16070000	0	0
								16070000	16080000	0	0
								16080000	16090000	1	0
								16090000	16100000	1	0.863636
								16100000	16110000	0	0
								16110000	16120000	0	0
								16120000	16130000	0	0
								16130000	16140000	0	0
								16140000	16150000	0	0
								16150000	16160000	0	0
								16160000	16170000	0	0
								16170000	16180000	0	0
								16180000	16190000	0	0
								16190000	16200000	0	0
								16200000	16210000	1	0
								16210000	16220000	0	0
								16220000	16230000	0	0
								16230000	16240000	0	0
								16240000	16250000	0	0
								16250000	16260000	0	0
								16260000	16270000	0	0
								16270000	16280000	0	0
								16280000	16290000	0	0
								16290000	16300000	0	0
								16300000	16310000	0	0
								16310000	16320000	0	0
								16320000	16330000	0	0
								16330000	16340000	0	0
								16340000	16350000	0	0
								16350000	16360000	0	0
								16360000	16370000	0	0
								16370000	16380000	0	0
								16380000	16390000	0	0
								16390000	16400000	0	0
								16400000	16410000	0	0
								16410000	16420000	0	0
								16420000	16430000	0	0
								16430000	16440000	0	0
								16440000	16450000	0	0
								16450000	16460000	0	0
								16460000	16470000	0	0
								16470000	16480000	0	0
								16480000	16490000	0	0
								16490000	16500000	0	0
								16500000	16510000	0	0
								16510000	16520000	0	0
								16520000	16530000	0	0
								16530000	16540000	0	0
								16540000	16550000	0	0
								16550000	16560000	0	0
								16560000	16570000	0	0
								16570000	16580000	0	0
								16580000	16590000	0	0
								16590000	16600000	0	0
								16600000	16610000	0	0
								16610000	16620000	0	0
								16620000	16630000	0	0
								16630000	16640000	0	0
								16640000	16650000	0	0
								16650000	16660000	0	0
								16660000	16670000	0	0
								16670000	16680000	0	0
								16680000	16690000	0	0
								16690000	16700000	0	0
								16700000	16710000	0	0
								16710000	16720000	0	0
								16720000	16730000	0	0
								16730000	16740000	0	0
								16740000	16750000	0	0
								16750000	16760000	0	0
								16760000	16770000	0	0
								16770000	16780000	0	0
								16780000	16790000	0	0
								16790000	16800000	0	0
								16800000	16810000	0	0
								16810000	16820000	0	0
								16820000	16830000	0	0
								16830000	16840000	0	0
								16840000	16850000	0	0
								16850000	16860000	0	0
								16860000	16870000	0	0
								16870000	16880000	0	0
								16880000	16890000	0	0
								16890000	16900000	0	0
								16900000	16910000	0	0
								16910000	16920000	0	0
								16920000	16930000	0	0
								16930000	16940000	0	0
								16940000	16950000	0	0
								16950000	16960000	0	0
								16960000	16970000	0	0
								16970000	16980000	0	0
								16980000	16990000	0	0
								16990000	17000000	0	0
								17000000	17010000	0	0
								17010000	17020000	0	0
								17020000	17030000	0	0
								17030000	17040000	0	0
								17040000	17050000	0	0
								17050000	17060000	0	0
								17060000	17070000	0	0
								17070000	17080000	0	0
								17080000	17090000	0	0
								17090000	17100000	0	0
								17100000	17110000	0	0
								17110000	17120000	0	0
								17120000	17130000	0	0
								17130000	17140000	0	0
								17140000	17150000	0	0
								17150000	17160000	0	0
								17160000	17170000	0	0
								17170000	17180000	0	0
								17180000	17190000	0	0
								17190000	17200000	0	0
								17200000	17210000	0	0
								17210000	17220000	0	0
								17220000	17230000	0	0
								17230000	17240000	0	0
								17240000	17250000	0	0
								17250000	17260000	0	0
								17260000	17270000	0	0
								17270000	17280000	0	0
								17280000	17290000	0	0
								17290000	17300000	0	0
								17300000	17310000	0	0
								17310000	17320000	0	0
								17320000	17330000	0	0
								17330000	17340000	0	0
								17340000	17350000	0	0
								17350000	17360000	0	0
								17360000	17370000	0	0
								17370000	17380000	0	0
								17380000	17390000	0	0
								17390000	17400000	0	0
								17400000	17410000	0	0
								17410000	17420000	0	0
								17420000	17430000	0	0
								17430000	17440000	0	0
								17440000	17450000	0	0
								17450000	17460000	0	0
								17460000	17470000	0	0
								17470000	17480000	0	0
								17480000	17490000	0	0
								17490000	17500000	0	0
								17500000	17510000	0	0
								17510000	17520000	0	0
								17520000	17530000	0	0
								17530000	17540000	0	0
								17540000	17550000	0	0
								17550000	17560000	0	0
								17560000	17570000	0	0
								17570000	17580000	0	0
								17580000	17590000	0	0
								17590000	17600000	0	0
								17600000	17610000	0	0
								17610000	17620000	0	0
								17620000	17630000	0	0
								17630000	17640000	0	0
								17640000	17650000	0	0
								17650000	17660000	0	0
								17660000	17670000	0	0
								17670000	17680000	0	0
								17680000	17690000	0	0
								17690000	17700000	0	0
								17700000	17710000	0	0
								17710000	17720000	0	0
								17720000	17730000	0	0
								17730000	17740000	0	0
								17740000	17750000	0	0
								17750000	17760000	0	0
								17760000	17770000	0	0
								17770000	17780000	0	0
								17780000	17790000	0	0
								17790000	17800000	0	0
								17800000	17810000	0	0
								17810000	17820000	0	0
								17820000	17830000	0	0
								17830000	17840000	0	0
								17840000	17850000	0	0
								17850000	17860000	0	0
								17860000	17870000	0	0
								17870000	17880000	0	0
								17880000	17890000	0	0
								17890000	17900000	0	0
								17900000	17910000	0	0
								17910000	17920000	0	0
								17920000	17930000	0	0
								17930000	17940000	0	0
								17940000	17950000	0	0
								17950000	17960000	0	0
								17960000	17970000	0	0
								17970000	17980000	0	0
								17980000	17990000	0	0
								17990000	18000000	0	0
								18000000	18010000	0	0
								18010000	18020000	0	0
								18020000	18030000	0	0
								18030000	18040000	0	0
								18040000	18050000	0	0
								18050000	18060000	0	0
								18060000	18070000	0	0
								18070000	18080000	0	0
								18080000	18090000	0	0
								18090000	18100000	0	0
								18100000	18110000	0	0
								18110000	18120000	0	0
								18120000	18130000	0	0
								18130000	18140000	0	0
								18140000	18150000	0	0
								18150000	18160000	0	0
								18160000	18170000	0	0
								18170000	18180000	0	0
								18180000	18190000	0	0
								18190000	18200000	0	0
								18200000	18210000	0	0
								18210000	18220000	0	0
								18220000	18230000	0	0
								18230000	18240000	0	0
								18240000	18250000	0	0
								18250000	18260000	0	0
								18260000	18270000	0	0
								18270000	18280000	0	0
								18280000	18290000	0	0
								18290000	18300000	0	0
								18300000	18310000	0	0
								18310000	18320000	0	0
								18320000	18330000	0	0
								18330000	18340000	0	0
								18340000	18350000	0	0
								18350000	18360000	0	0
								18360000	18370000	0	0
								18370000	18380000	0	0
								18380000	18390000	0	0
								18390000	18400000	0	0
								18400000	18410000	0	0
								18410000	18420000	0	0
								18420000	18430000	0	0
								18430000	18440000	0	0
								18440000	18450000	0	0
								18450000	18460000	0	0
								18460000	18470000	0	0
								18470000	18480000	0	0
								18480000	18490000	0	0
								18490000	18500000	0	0
								18500000	18510000	0	0
								18510000	18520000	0	0
								18520000	18530000	0	0
								18530000	18540000	0	0
								18540000	18550000	0	0
								18550000	18560000	0	0
								18560000	18570000	0	0
								18570000	18580000	0	0
								18580000	18590000	0	0
								18590000	18600000	0	0
								18600000	18610000	0	0
								18610000	18620000	0	0
								18620000	18630000	0	0
								18630000	18640000	0	0
								18640000	18650000	0	0
								18650000	18660000	0	0
								18660000	18670000	0	0
								18670000	18680000	0	0
								18680000	18690000	0	0
								18690000	18700000	0	0
								18700000	18710000	0	0
								18710000	18720000	0	0
								18720000	18730000	0	0
								18730000	18740000	0	0
								18740000	18750000	0	0
								18750000	18760000	0	0
								18760000	18770000	0	0
								18770000	18780000	0	0
								18780000	18790000	0	0
								18790000	18800000	0	0
								18800000	18810000	0	0
								18810000	18820000	0	0
								18820000	18830000	0	0
								18830000	18840000	0	0
								18840000	18850000	0	0
								18850000	18860000	0	0
								18860000	18870000	0	0
								18870000	18880000	0	0
								18880000	18890000	0	0
								18890000	18900000	0	0
								18900000	18910000	0	0
								18910000	18920000	0	0
								18920000	18930000	0	0
								18930000	18940000	0	0
								18940000	18950000	0	0
								18950000	18960000	0	0
								18960000	18970000	0	0
								18970000	18980000	0	0
								18980000	18990000	0	0
								18990000	19000000	0	0
								19000000	19010000	0	0
								19010000	19020000	0	0
								19020000	19030000	0	0
								19030000	19040000	0	0
								19040000	19050000	0	0
								19050000	19060000	0	0
								19060000	19070000	0	0
								19070000	19080000	0	0
								19080000	19090000	0	0
								19090000	19100000	0	0
								19100000	19110000	0	0
								19110000	19120000	0	0
								19120000	19130000	0	0
								19130000	19140000	0	0
								19140000	19150000	0	0
								19150000	19160000	0	0
								19160000	19170000	0	0
								19170000	19180000	0	0
								19180000	19190000	0	0
								19190000	19200000	0	0
								19200000	19210000	0	0
								19210000	19220000	0	0
								19220000	19230000	0	0
								19230000	19240000	0	0
								19240000	19250000	0	0
								19250000	19260000	0	0
								19260000	19270000	1	0
								19270000	19280000	0	0
								19280000	19290000	0	0
								19290000	19300000	0	0
								19300000	19310000	0	0
								19310000	19320000	0	0
								19320000	19330000	0	0
								19330000	19340000	0	0
								19340000	19350000	0	0
								19350000	19360000	0	0
								19360000	19370000	0	0
								19370000	19380000	0	0
								19380000	19390000	0	0
								19390000	19400000	0	0
								19400000	19410000	0	0
								19410000	19420000	0	0
								19420000	19430000	0	0
								19430000	19440000	0	0
								19440000	19450000	0	0
								19450000	19460000	0	0
								19460000	19470000	0	0
								19470000	19480000	0	0
								19480000	19490000	0	0
								19490000	19500000	0	0
								19500000	19510000	0	0
								19510000	19520000	0	0
								19520000	19530000	0	0
								19530000	19540000	0	0
								19540000	19550000	0	0
								19550000	19560000	0	0
								19560000	19570000	0	0
								19570000	19580000	0	0
								19580000	19590000	0	0
								19590000	19600000	0	0
								19600000	19610000	0	0
								19610000	19620000	0	0
								19620000	19630000	0	0
								19630000	19640000	0	0
								19640000	19650000	0	0
								19650000	19660000	0	0
								19660000	19670000	0	0
								19670000	19680000	0	0
								19680000	19690000	0	0
								19690000	19700000	0	0
								19700000	19710000	0	0
								19710000	19720000	0	0
								19720000	19730000	0	0
								19730000	19740000	0	0
								19740000	19750000	0	0
								19750000	19760000	5	0.858322
								19760000	19770000	1	0.8125
								19770000	19780000	4	0.688811
								19780000	19790000	2	0.80625
								19790000	19800000	0	0
								19800000	19810000	0	0
								19810000	19820000	0	0
								19820000	19830000	0	0
								19830000	19840000	0	0
								19840000	19850000	0	0
								19850000	19860000	0	0
								19860000	19870000	0	0
								19870000	19880000	0	0
								19880000	19890000	0	0
								19890000	19900000	0	0
								19900000	19910000	0	0
								19910000	19920000	0	0
								19920000	19930000	0	0
								19930000	19940000	0	0
								19940000	19950000	0	0
								19950000	19960000	0	0
								19960000	19970000	0	0
[truncated: 3,632 more rows]

## Sheet: Chr03
Genetic polymorphism found on Chr03 in Get++ (S1) population compared to the Micro-Tom genome sequence
SLmic1.0_ch03			(1Mpb window)					(10Kbp window)
POSITION (bp)	AF in population		genomic interval		# polymorphic variations	average AF		genomic interval		# polymorphic variations	average AF
2714311	0.95		0	1000000	3	0		0	10000	0	0
2911658	0.9		1000000	2000000	2	0		10000	20000	0	0
5177135	0.857143		2000000	3000000	5	0		20000	30000	0	0
7121215	0.842105		3000000	4000000	6	0		30000	40000	0	0
11922603	1		4000000	5000000	3	0		40000	50000	0	0
20122647	1		5000000	6000000	2	0		50000	60000	0	0
26738060	1		6000000	7000000	2	0		60000	70000	0	0
27968083	0.857143		7000000	8000000	3	0		70000	80000	0	0
27971311	1		8000000	9000000	0	0		80000	90000	0	0
36808734	0.882353		9000000	10000000	1	0		90000	100000	0	0
41914454	0.8		10000000	11000000	0	0		100000	110000	0	0
48258075	0.8		11000000	12000000	2	0		110000	120000	0	0
48360955	0.8		12000000	13000000	0	0		120000	130000	0	0
48816549	0.8		13000000	14000000	0	0		130000	140000	0	0
48825965	0.8		14000000	15000000	0	0		140000	150000	0	0
48825972	0.8		15000000	16000000	0	0		150000	160000	0	0
48861659	0.8		16000000	17000000	0	0		160000	170000	0	0
48880566	0.8		17000000	18000000	0	0		170000	180000	0	0
48891293	0.823529		18000000	19000000	2	0		180000	190000	0	0
48891314	0.823529		19000000	20000000	0	0		190000	200000	0	0
48900137	0.923077		20000000	21000000	4	0		200000	210000	0	0
48900255	0.8		21000000	22000000	0	0		210000	220000	0	0
48921992	0.818182		22000000	23000000	1	0		220000	230000	0	0
48926882	0.8		23000000	24000000	1	0		230000	240000	0	0
48949852	0.882353		24000000	25000000	0	0		240000	250000	0	0
48974791	1		25000000	26000000	1	0		250000	260000	0	0
48975382	0.818182		26000000	27000000	2	0		260000	270000	0	0
49006681	0.9		27000000	28000000	2	0		270000	280000	0	0
49068722	0.8		28000000	29000000	0	0		280000	290000	0	0
49099161	0.8		29000000	30000000	0	0		290000	300000	0	0
49125014	0.8		30000000	31000000	1	0		300000	310000	1	0
49146492	0.818182		31000000	32000000	0	0		310000	320000	0	0
49216869	0.8		32000000	33000000	0	0		320000	330000	0	0
49281739	0.833333		33000000	34000000	2	0		330000	340000	0	0
49282712	0.8		34000000	35000000	0	0		340000	350000	0	0
49282730	0.9		35000000	36000000	0	0		350000	360000	0	0
49293338	0.8		36000000	37000000	2	0		360000	370000	0	0
49321621	0.818182		37000000	38000000	0	0		370000	380000	0	0
49333887	0.818182		38000000	39000000	1	0		380000	390000	0	0
49386094	0.8		39000000	40000000	0	0		390000	400000	0	0
49396041	0.833333		40000000	41000000	1	0		400000	410000	0	0
49403921	0.846154		41000000	42000000	2	0		410000	420000	0	0
49444048	0.8		42000000	43000000	0	0		420000	430000	0	0
49488757	0.8		43000000	44000000	1	0		430000	440000	0	0
49503338	0.8		44000000	45000000	0	0		440000	450000	0	0
49508253	0.8		45000000	46000000	1	0		450000	460000	0	0
49525046	0.9		46000000	47000000	6	0		460000	470000	0	0
49576532	0.818182		47000000	48000000	1	0		470000	480000	0	0
49589352	0.857143		48000000	49000000	30	0.442962		480000	490000	1	0
49590845	0.833333		49000000	50000000	93	0.572513		490000	500000	0	0
49590862	0.846154		50000000	51000000	142	0.587593		500000	510000	0	0
49593150	0.8		51000000	52000000	158	0.572529		510000	520000	0	0
49594872	0.823529		52000000	53000000	345	0.600695		520000	530000	0	0
49654700	0.8		53000000	54000000	218	0.67252		530000	540000	0	0
49666957	0.8		54000000	55000000	252	0.67824		540000	550000	0	0
49672016	0.8		55000000	56000000	476	0.737074		550000	560000	0	0
49683213	0.818182		56000000	57000000	1633	0.768453		560000	570000	0	0
49683683	0.8		57000000	58000000	1013	0.785473		570000	580000	0	0
49687390	0.909091		58000000	59000000	623	0.811344		580000	590000	0	0
49687395	0.833333		59000000	60000000	624	0.838827		590000	600000	0	0
49703890	0.833333		60000000	61000000	4	0		600000	610000	0	0
49704376	0.833333		61000000	62000000	5	0		610000	620000	0	0
49732641	0.8		62000000	63000000	4	0		620000	630000	0	0
49733394	0.833333		63000000	64000000	1	0		630000	640000	0	0
49736964	0.833333		64000000	65000000	2	0		640000	650000	0	0
49783340	1		65000000	66000000	3	0		650000	660000	0	0
49783474	0.857143							660000	670000	0	0
49801112	0.809524							670000	680000	0	0
49859939	0.818182							680000	690000	0	0
49872232	0.909091							690000	700000	0	0
49873716	0.818182							700000	710000	0	0
49878753	0.9							710000	720000	0	0
49882323	0.9							720000	730000	0	0
49888740	0.818182							730000	740000	0	0
49894233	0.8							740000	750000	0	0
49894297	0.833333							750000	760000	0	0
49913859	0.818182							760000	770000	0	0
49914253	0.8							770000	780000	0	0
49915316	0.8							780000	790000	0	0
49925421	0.875							790000	800000	0	0
49925519	0.846154							800000	810000	0	0
49928329	0.8							810000	820000	0	0
49934211	0.8							820000	830000	0	0
49934598	0.909091							830000	840000	0	0
49942451	0.8							840000	850000	0	0
49942453	0.8125							850000	860000	0	0
49942468	0.833333							860000	870000	0	0
49953091	0.8							870000	880000	0	0
49961756	0.9							880000	890000	0	0
49981323	0.8							890000	900000	0	0
49992787	0.846154							900000	910000	0	0
50014613	0.818182							910000	920000	0	0
50067715	0.833333							920000	930000	0	0
50078190	0.833333							930000	940000	0	0
50081543	0.923077							940000	950000	0	0
50081578	0.909091							950000	960000	0	0
50093090	0.8							960000	970000	1	0
50128070	0.8							970000	980000	0	0
50128639	0.9							980000	990000	0	0
50137892	0.833333							990000	1000000	0	0
50138761	0.923077							1000000	1010000	0	0
50163248	0.818182							1010000	1020000	0	0
50163250	0.8							1020000	1030000	0	0
50169303	0.857143							1030000	1040000	0	0
50194941	0.818182							1040000	1050000	0	0
50210850	0.818182							1050000	1060000	1	0
50231563	0.8							1060000	1070000	0	0
50247994	0.9							1070000	1080000	0	0
50248052	0.818182							1080000	1090000	0	0
50249985	0.833333							1090000	1100000	0	0
50288678	0.9							1100000	1110000	0	0
50289207	0.818182							1110000	1120000	0	0
50289272	0.846154							1120000	1130000	0	0
50289670	0.8							1130000	1140000	0	0
50334002	0.8							1140000	1150000	0	0
50338535	0.857143							1150000	1160000	0	0
50358132	0.9							1160000	1170000	0	0
50368241	0.8							1170000	1180000	0	0
50377862	0.818182							1180000	1190000	0	0
50390495	0.833333							1190000	1200000	0	0
50390528	0.8							1200000	1210000	0	0
50390532	0.818182							1210000	1220000	0	0
50391325	0.818182							1220000	1230000	0	0
50392845	0.833333							1230000	1240000	0	0
50395033	0.8							1240000	1250000	0	0
50395044	0.846154							1250000	1260000	0	0
50395056	0.8125							1260000	1270000	0	0
50395087	0.823529							1270000	1280000	0	0
50402644	0.818182							1280000	1290000	0	0
50441261	0.928571							1290000	1300000	0	0
50445195	1							1300000	1310000	0	0
50445410	0.8							1310000	1320000	0	0
50445809	0.866667							1320000	1330000	0	0
50446850	0.8							1330000	1340000	0	0
50448118	0.866667							1340000	1350000	0	0
50450541	0.866667							1350000	1360000	0	0
50451376	0.823529							1360000	1370000	0	0
50453083	0.823529							1370000	1380000	0	0
50464608	0.8							1380000	1390000	1	0
50466562	0.8							1390000	1400000	0	0
50481959	0.8							1400000	1410000	0	0
50491123	0.909091							1410000	1420000	0	0
50491224	0.8							1420000	1430000	0	0
50495113	0.8							1430000	1440000	0	0
50499135	0.933333							1440000	1450000	0	0
50499152	0.933333							1450000	1460000	0	0
50499276	0.916667							1460000	1470000	0	0
50499307	0.909091							1470000	1480000	0	0
50507593	0.833333							1480000	1490000	0	0
50520645	0.8							1490000	1500000	0	0
50529788	0.928571							1500000	1510000	0	0
50529858	0.875							1510000	1520000	0	0
50532877	0.8							1520000	1530000	0	0
50568585	0.833333							1530000	1540000	0	0
50573236	0.833333							1540000	1550000	0	0
50591518	0.923077							1550000	1560000	0	0
50608160	0.857143							1560000	1570000	0	0
50627630	0.9							1570000	1580000	0	0
50657450	0.9							1580000	1590000	0	0
50674959	0.857143							1590000	1600000	0	0
50678068	0.909091							1600000	1610000	0	0
50686183	0.833333							1610000	1620000	0	0
50689120	0.8							1620000	1630000	0	0
50689148	0.8							1630000	1640000	0	0
50716738	0.8							1640000	1650000	0	0
50726979	0.8							1650000	1660000	0	0
50732429	0.8							1660000	1670000	0	0
50732449	0.8							1670000	1680000	0	0
50732649	0.866667							1680000	1690000	0	0
50740779	1							1690000	1700000	0	0
50743029	0.8							1700000	1710000	0	0
50746046	0.8							1710000	1720000	0	0
50746801	0.818182							1720000	1730000	0	0
50755295	0.8							1730000	1740000	0	0
50770336	0.8							1740000	1750000	0	0
50770408	0.818182							1750000	1760000	0	0
50770418	0.818182							1760000	1770000	0	0
50811763	0.833333							1770000	1780000	0	0
50812120	0.8125							1780000	1790000	0	0
50824296	0.846154							1790000	1800000	0	0
50828991	0.8							1800000	1810000	0	0
50831747	0.8							1810000	1820000	0	0
50833241	0.9							1820000	1830000	0	0
50833256	0.818182							1830000	1840000	0	0
50841722	0.8							1840000	1850000	0	0
50863636	0.9							1850000	1860000	0	0
50866936	0.8							1860000	1870000	0	0
50877703	0.8							1870000	1880000	0	0
50882646	0.866667							1880000	1890000	0	0
50884370	0.9							1890000	1900000	0	0
51021213	0.8							1900000	1910000	0	0
51021215	0.8							1910000	1920000	0	0
51042603	0.8							1920000	1930000	0	0
51051989	0.8							1930000	1940000	0	0
51055682	0.8							1940000	1950000	0	0
51107115	0.818182							1950000	1960000	0	0
51136570	0.818182							1960000	1970000	0	0
51163850	0.857143							1970000	1980000	0	0
51208370	0.916667							1980000	1990000	0	0
51209458	0.923077							1990000	2000000	0	0
51209524	0.846154							2000000	2010000	0	0
51211835	0.909091							2010000	2020000	0	0
51211837	0.8							2020000	2030000	0	0
51221117	0.8							2030000	2040000	0	0
51229125	0.909091							2040000	2050000	0	0
51242084	0.818182							2050000	2060000	0	0
51246638	0.9							2060000	2070000	0	0
51247107	0.8							2070000	2080000	0	0
51247122	0.8							2080000	2090000	0	0
51277555	0.8							2090000	2100000	0	0
51282003	1							2100000	2110000	0	0
51289513	0.8							2110000	2120000	0	0
51289945	0.818182							2120000	2130000	0	0
51293085	0.8							2130000	2140000	0	0
51342720	0.882353							2140000	2150000	0	0
51372428	0.8							2150000	2160000	0	0
51372432	0.8							2160000	2170000	0	0
51380753	0.818182							2170000	2180000	0	0
51380800	0.8							2180000	2190000	0	0
51389832	0.857143							2190000	2200000	0	0
51405739	0.8125							2200000	2210000	0	0
51410027	0.8							2210000	2220000	0	0
51413599	0.818182							2220000	2230000	0	0
51413689	0.818182							2230000	2240000	0	0
51428112	0.8							2240000	2250000	0	0
51443901	0.8							2250000	2260000	0	0
51444460	0.818182							2260000	2270000	0	0
51444493	0.909091							2270000	2280000	0	0
51444547	0.9							2280000	2290000	0	0
51450063	0.8							2290000	2300000	0	0
51463203	0.909091							2300000	2310000	0	0
51477572	0.823529							2310000	2320000	0	0
51477593	0.8125							2320000	2330000	0	0
51480520	0.818182							2330000	2340000	0	0
51501376	0.8							2340000	2350000	0	0
51510886	0.823529							2350000	2360000	0	0
51529149	0.909091							2360000	2370000	0	0
51532313	0.8							2370000	2380000	0	0
51532557	0.818182							2380000	2390000	0	0
51544214	0.9							2390000	2400000	0	0
51557010	0.8							2400000	2410000	0	0
51564362	0.9							2410000	2420000	0	0
51565732	0.8							2420000	2430000	0	0
51574418	0.818182							2430000	2440000	0	0
51575650	0.8							2440000	2450000	0	0
51575651	0.8							2450000	2460000	0	0
51581280	0.8							2460000	2470000	0	0
51590502	0.8							2470000	2480000	0	0
51611550	0.8							2480000	2490000	0	0
51621003	0.833333							2490000	2500000	0	0
51630425	0.818182							2500000	2510000	0	0
51630434	0.833333							2510000	2520000	0	0
51639329	1							2520000	2530000	0	0
51639359	0.916667							2530000	2540000	0	0
51644403	0.846154							2540000	2550000	0	0
51653059	0.818182							2550000	2560000	0	0
51662133	0.818182							2560000	2570000	0	0
51662142	0.8							2570000	2580000	0	0
51662284	0.818182							2580000	2590000	0	0
51662327	0.8125							2590000	2600000	0	0
51675294	0.818182							2600000	2610000	1	0
51678366	1							2610000	2620000	0	0
51682232	0.8							2620000	2630000	0	0
51690340	0.909091							2630000	2640000	0	0
51692008	0.818182							2640000	2650000	0	0
51721518	0.9							2650000	2660000	0	0
51727091	0.866667							2660000	2670000	0	0
51727187	0.823529							2670000	2680000	0	0
51742078	0.8							2680000	2690000	0	0
51756448	0.833333							2690000	2700000	0	0
51780408	0.8							2700000	2710000	0	0
51782504	0.823529							2710000	2720000	2	0.475
51784026	0.8125							2720000	2730000	0	0
51784349	0.8							2730000	2740000	0	0
51813173	0.846154							2740000	2750000	0	0
51813198	0.833333							2750000	2760000	0	0
51820122	0.909091							2760000	2770000	0	0
51867609	0.818182							2770000	2780000	0	0
51877113	0.823529							2780000	2790000	0	0
51930580	0.9							2790000	2800000	0	0
51934042	0.8							2800000	2810000	0	0
51936529	0.8							2810000	2820000	0	0
51938575	0.8							2820000	2830000	0	0
51938643	0.846154							2830000	2840000	0	0
51938665	0.9							2840000	2850000	0	0
51958634	0.8							2850000	2860000	0	0
51958752	0.909091							2860000	2870000	0	0
51958780	0.846154							2870000	2880000	0	0
51958797	0.818182							2880000	2890000	0	0
51969673	0.833333							2890000	2900000	0	0
51969704	0.846154							2900000	2910000	0	0
51973092	0.8							2910000	2920000	2	0.45
51978989	0.818182							2920000	2930000	0	0
51983516	0.846154							2930000	2940000	0	0
51983529	0.846154							2940000	2950000	0	0
51984415	0.8							2950000	2960000	0	0
51984567	0.8							2960000	2970000	0	0
51992920	1							2970000	2980000	0	0
52011598	0.818182							2980000	2990000	0	0
52011638	0.9							2990000	3000000	0	0
52012116	0.8							3000000	3010000	0	0
52016123	0.833333							3010000	3020000	0	0
52016192	0.833333							3020000	3030000	0	0
52020990	0.818182							3030000	3040000	0	0
52021028	0.8							3040000	3050000	0	0
52025244	0.8							3050000	3060000	0	0
52029129	0.818182							3060000	3070000	0	0
52029400	0.909091							3070000	3080000	0	0
52029573	0.909091							3080000	3090000	0	0
52029648	0.818182							3090000	3100000	0	0
52029657	0.833333							3100000	3110000	0	0
52039534	0.909091							3110000	3120000	0	0
52039575	0.866667							3120000	3130000	0	0
52039612	0.909091							3130000	3140000	0	0
52039669	0.8							3140000	3150000	0	0
52039670	0.8							3150000	3160000	0	0
52039679	0.818182							3160000	3170000	0	0
52048012	0.8							3170000	3180000	0	0
52055048	0.8							3180000	3190000	1	0
52055797	0.8							3190000	3200000	0	0
52055842	0.916667							3200000	3210000	0	0
52055850	0.846154							3210000	3220000	0	0
52055863	0.846154							3220000	3230000	0	0
52055873	0.833333							3230000	3240000	0	0
52055940	1							3240000	3250000	0	0
52055955	1							3250000	3260000	0	0
52055957	1							3260000	3270000	0	0
52055977	1							3270000	3280000	0	0
52055996	0.818182							3280000	3290000	0	0
52056668	0.8							3290000	3300000	0	0
52057611	0.818182							3300000	3310000	0	0
52057615	0.833333							3310000	3320000	0	0
52063188	0.857143							3320000	3330000	0	0
52063217	0.846154							3330000	3340000	1	0
52069881	0.833333							3340000	3350000	0	0
52069888	0.833333							3350000	3360000	0	0
52070329	0.8							3360000	3370000	0	0
52071521	0.857143							3370000	3380000	0	0
52071563	0.818182							3380000	3390000	0	0
52071564	0.818182							3390000	3400000	1	0
52078872	0.866667							3400000	3410000	0	0
52080291	0.9							3410000	3420000	0	0
52080303	0.818182							3420000	3430000	0	0
52082318	0.928571							3430000	3440000	0	0
52082411	0.916667							3440000	3450000	0	0
52082424	0.909091							3450000	3460000	0	0
52082430	1							3460000	3470000	0	0
52082843	0.846154							3470000	3480000	0	0
52088141	0.818182							3480000	3490000	0	0
52088147	0.833333							3490000	3500000	0	0
52088352	0.928571							3500000	3510000	1	0
52088357	0.928571							3510000	3520000	0	0
52088373	0.933333							3520000	3530000	0	0
52088391	0.916667							3530000	3540000	0	0
52088398	0.909091							3540000	3550000	0	0
52088423	0.9							3550000	3560000	0	0
52088515	0.818182							3560000	3570000	0	0
52088548	0.875							3570000	3580000	0	0
52099748	0.818182							3580000	3590000	0	0
52099766	0.818182							3590000	3600000	0	0
52102411	0.833333							3600000	3610000	0	0
52109127	0.818182							3610000	3620000	0	0
52109460	0.818182							3620000	3630000	0	0
52118698	0.909091							3630000	3640000	0	0
52124249	0.818182							3640000	3650000	0	0
52124261	0.857143							3650000	3660000	0	0
52124302	0.833333							3660000	3670000	0	0
52133738	0.833333							3670000	3680000	0	0
52135934	0.9							3680000	3690000	1	0
52144339	0.8							3690000	3700000	0	0
52144389	0.823529							3700000	3710000	0	0
52144412	0.8							3710000	3720000	0	0
52144960	0.818182							3720000	3730000	0	0
52144988	0.8							3730000	3740000	0	0
52145683	0.8							3740000	3750000	0	0
52148970	0.818182							3750000	3760000	0	0
52149007	0.818182							3760000	3770000	0	0
52149008	0.818182							3770000	3780000	0	0
52158994	0.833333							3780000	3790000	1	0
52159561	0.8							3790000	3800000	0	0
52163322	0.833333							3800000	3810000	0	0
52163701	0.909091							3810000	3820000	0	0
52164046	0.8							3820000	3830000	0	0
52165285	0.833333							3830000	3840000	0	0
52165297	0.8							3840000	3850000	0	0
52165300	0.8							3850000	3860000	0	0
52169180	0.8							3860000	3870000	0	0
52169253	0.818182							3870000	3880000	0	0
52169262	0.9							3880000	3890000	0	0
52169624	0.8							3890000	3900000	0	0
52170465	0.842105							3900000	3910000	0	0
52170494	0.866667							3910000	3920000	0	0
52170545	0.846154							3920000	3930000	0	0
52171525	0.818182							3930000	3940000	0	0
52178563	0.8							3940000	3950000	0	0
52180312	0.8							3950000	3960000	0	0
52180481	0.9							3960000	3970000	0	0
52183154	0.8							3970000	3980000	0	0
52183430	0.8							3980000	3990000	0	0
52185730	1							3990000	4000000	0	0
52185859	0.8							4000000	4010000	0	0
52190015	0.818182							4010000	4020000	0	0
52190027	0.8							4020000	4030000	0	0
52190034	0.8							4030000	4040000	0	0
52191685	0.818182							4040000	4050000	0	0
52204449	0.9							4050000	4060000	0	0
52204588	0.818182							4060000	4070000	0	0
52204643	1							4070000	4080000	0	0
52209358	0.85							4080000	4090000	0	0
52209994	0.8125							4090000	4100000	0	0
52212037	0.8							4100000	4110000	0	0
52214838	0.8							4110000	4120000	0	0
52215485	0.8							4120000	4130000	0	0
52218715	0.833333							4130000	4140000	0	0
52219340	0.8							4140000	4150000	0	0
52219361	0.833333							4150000	4160000	0	0
52220305	0.818182							4160000	4170000	0	0
52220441	0.833333							4170000	4180000	0	0
52221499	0.833333							4180000	4190000	0	0
52221557	0.846154							4190000	4200000	0	0
52227594	0.833333							4200000	4210000	0	0
52234337	0.8							4210000	4220000	0	0
52234367	0.8							4220000	4230000	0	0
52236825	0.857143							4230000	4240000	0	0
52237970	0.8							4240000	4250000	0	0
52237983	0.833333							4250000	4260000	0	0
52238015	0.9							4260000	4270000	0	0
52239251	0.909091							4270000	4280000	0	0
52239306	0.818182							4280000	4290000	0	0
52239815	0.8							4290000	4300000	0	0
52247528	0.857143							4300000	4310000	0	0
52249606	0.818182							4310000	4320000	0	0
52252401	0.818182							4320000	4330000	0	0
52256541	0.833333							4330000	4340000	0	0
52257020	0.9							4340000	4350000	0	0
52263347	0.857143							4350000	4360000	0	0
52263382	0.818182							4360000	4370000	0	0
52263397	0.923077							4370000	4380000	0	0
52268143	0.833333							4380000	4390000	0	0
52268160	0.846154							4390000	4400000	0	0
52271446	0.909091							4400000	4410000	0	0
52271473	0.846154							4410000	4420000	0	0
52276611	0.8							4420000	4430000	0	0
52279347	0.846154							4430000	4440000	0	0
52280766	0.818182							4440000	4450000	0	0
52283410	0.9							4450000	4460000	0	0
52291810	0.8							4460000	4470000	0	0
52294247	0.818182							4470000	4480000	0	0
52295732	0.8							4480000	4490000	0	0
52298004	0.818182							4490000	4500000	0	0
52300182	1							4500000	4510000	0	0
52302508	0.833333							4510000	4520000	0	0
52305916	0.833333							4520000	4530000	0	0
52307354	0.8							4530000	4540000	0	0
52314072	0.8							4540000	4550000	0	0
52328263	0.818182							4550000	4560000	0	0
52328276	0.909091							4560000	4570000	0	0
52328286	0.833333							4570000	4580000	0	0
52344987	0.8							4580000	4590000	0	0
52345405	0.916667							4590000	4600000	0	0
52381518	0.8125							4600000	4610000	1	0
52394149	0.818182							4610000	4620000	0	0
52397196	0.8							4620000	4630000	0	0
52430345	0.9							4630000	4640000	0	0
52430869	0.833333							4640000	4650000	0	0
52431814	0.8							4650000	4660000	0	0
52431921	0.9							4660000	4670000	0	0
52438462	0.833333							4670000	4680000	0	0
52459574	0.8							4680000	4690000	0	0
52467241	0.8							4690000	4700000	0	0
52477206	0.909091							4700000	4710000	0	0
52499361	0.8							4710000	4720000	0	0
52512691	0.8							4720000	4730000	0	0
52526209	0.9							4730000	4740000	0	0
52530993	0.8							4740000	4750000	0	0
52536504	0.818182							4750000	4760000	0	0
52550796	0.9							4760000	4770000	0	0
52555252	0.8125							4770000	4780000	0	0
52580487	0.9							4780000	4790000	0	0
52586236	0.818182							4790000	4800000	1	0
52587772	0.8							4800000	4810000	0	0
52587828	0.8							4810000	4820000	0	0
52593067	0.894737							4820000	4830000	0	0
52593123	0.833333							4830000	4840000	0	0
52593618	0.9							4840000	4850000	0	0
52599328	0.8							4850000	4860000	0	0
52602171	0.882353							4860000	4870000	0	0
52602209	0.8							4870000	4880000	0	0
52602243	0.8							4880000	4890000	1	0
52603792	0.9							4890000	4900000	0	0
52603795	0.9							4900000	4910000	0	0
52614240	0.9							4910000	4920000	0	0
52614271	0.9							4920000	4930000	0	0
52616195	0.85							4930000	4940000	0	0
52619208	0.818182							4940000	4950000	0	0
52619508	0.875							4950000	4960000	0	0
52619509	0.875							4960000	4970000	0	0
52621223	0.833333							4970000	4980000	0	0
52634116	0.8							4980000	4990000	0	0
52634121	0.8							4990000	5000000	0	0
52635948	0.8							5000000	5010000	0	0
52636525	0.909091							5010000	5020000	0	0
52636635	0.833333							5020000	5030000	0	0
52638883	0.916667							5030000	5040000	0	0
52638893	0.916667							5040000	5050000	0	0
52678677	0.833333							5050000	5060000	0	0
52681066	0.8							5060000	5070000	0	0
52681203	0.823529							5070000	5080000	0	0
52700332	0.857143							5080000	5090000	0	0
52706646	0.818182							5090000	5100000	0	0
52710765	1							5100000	5110000	0	0
52764064	0.857143							5110000	5120000	0	0
52766031	0.846154							5120000	5130000	0	0
52766078	0.833333							5130000	5140000	0	0
52766231	0.818182							5140000	5150000	0	0
52766363	0.818182							5150000	5160000	0	0
52768010	0.8							5160000	5170000	0	0
52773737	0.909091							5170000	5180000	1	0.857143
52777663	0.923077							5180000	5190000	0	0
52782764	0.8							5190000	5200000	0	0
52790340	0.833333							5200000	5210000	0	0
52790639	0.909091							5210000	5220000	0	0
52790646	0.9							5220000	5230000	0	0
52795212	0.8							5230000	5240000	0	0
52795344	0.8							5240000	5250000	0	0
52798039	0.846154							5250000	5260000	0	0
52798041	0.846154							5260000	5270000	0	0
52804855	0.9							5270000	5280000	0	0
52815280	0.833333							5280000	5290000	0	0
52817309	0.833333							5290000	5300000	0	0
52820467	0.8							5300000	5310000	0	0
52823365	0.818182							5310000	5320000	0	0
52832883	0.857143							5320000	5330000	0	0
52848927	0.8							5330000	5340000	0	0
52849629	0.8							5340000	5350000	0	0
52859521	0.833333							5350000	5360000	0	0
52866997	0.923077							5360000	5370000	0	0
52867075	0.9							5370000	5380000	0	0
52876968	0.8							5380000	5390000	0	0
52926560	0.8							5390000	5400000	0	0
52929045	0.818182							5400000	5410000	0	0
52931462	0.818182							5410000	5420000	0	0
52982792	0.8							5420000	5430000	0	0
53008964	0.8							5430000	5440000	0	0
53009323	0.9							5440000	5450000	0	0
53009384	0.8							5450000	5460000	0	0
53021685	0.8							5460000	5470000	0	0
53030007	0.846154							5470000	5480000	0	0
53057727	0.8							5480000	5490000	0	0
53057739	0.8							5490000	5500000	0	0
53057781	0.9							5500000	5510000	0	0
53057824	0.8							5510000	5520000	1	0
53057828	0.8							5520000	5530000	0	0
53062163	0.818182							5530000	5540000	0	0
53094655	0.8							5540000	5550000	0	0
53094827	0.833333							5550000	5560000	0	0
53102232	0.9							5560000	5570000	0	0
53102284	0.923077							5570000	5580000	0	0
53102481	0.846154							5580000	5590000	0	0
53102496	0.846154							5590000	5600000	0	0
53108900	0.882353							5600000	5610000	0	0
53111016	0.8							5610000	5620000	0	0
53111068	0.909091							5620000	5630000	0	0
53112620	0.8							5630000	5640000	0	0
53112953	0.933333							5640000	5650000	0	0
53112967	0.888889							5650000	5660000	0	0
53113584	0.8							5660000	5670000	0	0
53119736	0.909091							5670000	5680000	0	0
53134959	0.818182							5680000	5690000	0	0
53139825	0.8							5690000	5700000	0	0
53151974	0.846154							5700000	5710000	0	0
53175674	0.8							5710000	5720000	0	0
53206762	0.846154							5720000	5730000	0	0
53206887	0.833333							5730000	5740000	0	0
53213441	0.818182							5740000	5750000	0	0
53213442	0.818182							5750000	5760000	0	0
53213443	0.9							5760000	5770000	0	0
53235054	0.846154							5770000	5780000	0	0
53235072	0.916667							5780000	5790000	0	0
53236874	0.8							5790000	5800000	0	0
53236875	0.8							5800000	5810000	0	0
53236926	0.9							5810000	5820000	0	0
53237151	0.8							5820000	5830000	0	0
53239582	0.857143							5830000	5840000	0	0
53252785	0.818182							5840000	5850000	0	0
53253865	0.8							5850000	5860000	0	0
53263675	0.826087							5860000	5870000	0	0
53263695	0.826087							5870000	5880000	0	0
53269043	0.846154							5880000	5890000	0	0
53316022	0.928571							5890000	5900000	0	0
53324024	0.8							5900000	5910000	0	0
53330680	0.928571							5910000	5920000	0	0
53370497	0.818182							5920000	5930000	0	0
53403250	1							5930000	5940000	0	0
53421233	0.833333							5940000	5950000	0	0
53423432	0.818182							5950000	5960000	0	0
53423487	0.833333							5960000	5970000	0	0
53423540	0.8							5970000	5980000	0	0
53427559	0.833333							5980000	5990000	0	0
53438549	0.833333							5990000	6000000	0	0
53452570	0.8							6000000	6010000	0	0
53468838	0.846154							6010000	6020000	0	0
53486206	0.833333							6020000	6030000	0	0
53489606	0.8							6030000	6040000	0	0
53491566	0.833333							6040000	6050000	0	0
53499209	0.8							6050000	6060000	0	0
53499808	0.8							6060000	6070000	0	0
53499809	0.8							6070000	6080000	0	0
53516393	0.8							6080000	6090000	1	0
53516482	0.923077							6090000	6100000	0	0
53526288	0.846154							6100000	6110000	0	0
53528247	0.833333							6110000	6120000	0	0
53534955	0.8							6120000	6130000	0	0
53535178	0.9							6130000	6140000	0	0
53540794	0.8							6140000	6150000	1	0
53544567	0.8							6150000	6160000	0	0
53548555	0.9							6160000	6170000	0	0
53550829	0.916667							6170000	6180000	0	0
53559252	0.8							6180000	6190000	0	0
53564535	0.9							6190000	6200000	0	0
53569950	0.818182							6200000	6210000	0	0
53579133	0.818182							6210000	6220000	0	0
53593400	0.857143							6220000	6230000	0	0
53599420	0.8							6230000	6240000	0	0
53603930	0.857143							6240000	6250000	0	0
53606516	0.833333							6250000	6260000	0	0
53610667	0.866667							6260000	6270000	0	0
53613993	0.833333							6270000	6280000	0	0
53615086	0.8							6280000	6290000	0	0
53615120	0.9							6290000	6300000	0	0
53618045	0.9							6300000	6310000	0	0
53623085	0.8							6310000	6320000	0	0
53628829	0.909091							6320000	6330000	0	0
53636085	0.9							6330000	6340000	0	0
53639537	0.857143							6340000	6350000	0	0
53641620	0.8							6350000	6360000	0	0
53641773	0.8							6360000	6370000	0	0
53655270	0.9							6370000	6380000	0	0
53655433	0.9							6380000	6390000	0	0
53663076	0.8							6390000	6400000	0	0
53666740	0.818182							6400000	6410000	0	0
53672025	0.9							6410000	6420000	0	0
53673832	0.923077							6420000	6430000	0	0
53688085	0.818182							6430000	6440000	0	0
53716696	0.8							6440000	6450000	0	0
53720877	0.833333							6450000	6460000	0	0
53727510	0.833333							6460000	6470000	0	0
53727526	0.846154							6470000	6480000	0	0
53736304	0.846154							6480000	6490000	0	0
53736369	0.8							6490000	6500000	0	0
53736957	0.857143							6500000	6510000	0	0
53737403	0.916667							6510000	6520000	0	0
53737417	0.928571							6520000	6530000	0	0
53737448	0.9375							6530000	6540000	0	0
53737533	0.823529							6540000	6550000	0	0
53740322	0.8							6550000	6560000	0	0
53740331	0.8							6560000	6570000	0	0
53741142	0.8							6570000	6580000	0	0
53742709	0.928571							6580000	6590000	0	0
53766134	0.916667							6590000	6600000	0	0
53769314	0.818182							6600000	6610000	0	0
53769352	0.818182							6610000	6620000	0	0
53775914	0.8							6620000	6630000	0	0
53777812	0.9							6630000	6640000	0	0
53777832	0.9							6640000	6650000	0	0
53777959	0.818182							6650000	6660000	0	0
53781808	0.818182							6660000	6670000	0	0
53781830	0.909091							6670000	6680000	0	0
53781832	0.9							6680000	6690000	0	0
53798395	0.866667							6690000	6700000	0	0
53800043	0.8							6700000	6710000	0	0
53813655	0.8							6710000	6720000	0	0
53818163	0.8							6720000	6730000	0	0
53820739	0.818182							6730000	6740000	0	0
53849742	0.9							6740000	6750000	0	0
53854429	0.916667							6750000	6760000	0	0
53856436	0.818182							6760000	6770000	0	0
53865046	0.818182							6770000	6780000	0	0
53865748	0.818182							6780000	6790000	0	0
53868597	0.818182							6790000	6800000	0	0
53868618	0.857143							6800000	6810000	0	0
53875785	0.909091							6810000	6820000	0	0
53879612	0.833333							6820000	6830000	0	0
53883016	0.8							6830000	6840000	0	0
53884355	0.833333							6840000	6850000	0	0
53888358	0.833333							6850000	6860000	0	0
53919435	0.8							6860000	6870000	0	0
53920937	0.8							6870000	6880000	0	0
53921441	0.8							6880000	6890000	0	0
53923732	0.8							6890000	6900000	0	0
53929797	0.916667							6900000	6910000	0	0
53929818	0.916667							6910000	6920000	0	0
53936907	0.833333							6920000	6930000	0	0
53940143	0.916667							6930000	6940000	0	0
53940145	0.9							6940000	6950000	0	0
53955858	0.8							6950000	6960000	0	0
53957557	0.818182							6960000	6970000	0	0
53957578	0.818182							6970000	6980000	0	0
53957693	0.8							6980000	6990000	0	0
53959802	0.8							6990000	7000000	0	0
53966373	0.875							7000000	7010000	0	0
53966388	0.933333							7010000	7020000	0	0
53966478	0.8							7020000	7030000	0	0
53966550	0.894737							7030000	7040000	0	0
53972722	0.818182							7040000	7050000	0	0
53976469	0.8							7050000	7060000	0	0
53981182	0.8							7060000	7070000	0	0
53982832	0.8							7070000	7080000	0	0
53982849	0.833333							7080000	7090000	0	0
53983616	0.818182							7090000	7100000	0	0
53984536	0.8							7100000	7110000	0	0
53991037	0.818182							7110000	7120000	1	0
53993131	0.818182							7120000	7130000	1	0.842105
53993620	0.833333							7130000	7140000	1	0
53996414	0.818182							7140000	7150000	0	0
53998712	0.8							7150000	7160000	0	0
53998810	0.818182							7160000	7170000	0	0
54005159	0.909091							7170000	7180000	0	0
54005960	0.8							7180000	7190000	0	0
54007889	0.818182							7190000	7200000	0	0
54011670	0.8							7200000	7210000	0	0
54015615	0.8							7210000	7220000	0	0
54020255	0.8							7220000	7230000	0	0
54020463	0.818182							7230000	7240000	0	0
54020609	0.8							7240000	7250000	0	0
54020659	0.818182							7250000	7260000	0	0
54023449	0.818182							7260000	7270000	0	0
54023788	0.818182							7270000	7280000	0	0
54025310	0.8							7280000	7290000	0	0
54029399	0.8							7290000	7300000	0	0
54029996	0.8							7300000	7310000	0	0
54030007	0.8							7310000	7320000	0	0
54030554	0.8							7320000	7330000	0	0
54030555	0.846154							7330000	7340000	0	0
54030598	0.818182							7340000	7350000	0	0
54030920	0.8							7350000	7360000	0	0
54088812	1							7360000	7370000	0	0
54104338	0.818182							7370000	7380000	0	0
54107460	0.8							7380000	7390000	0	0
54113105	0.8							7390000	7400000	0	0
54117667	0.923077							7400000	7410000	0	0
54117893	0.909091							7410000	7420000	0	0
54126451	0.818182							7420000	7430000	0	0
54138076	0.866667							7430000	7440000	0	0
54147709	0.818182							7440000	7450000	0	0
54155083	0.941176							7450000	7460000	0	0
54155203	0.833333							7460000	7470000	0	0
54155284	0.846154							7470000	7480000	0	0
54158780	0.818182							7480000	7490000	0	0
54170139	0.8							7490000	7500000	0	0
54190739	0.8							7500000	7510000	0	0
54190908	0.818182							7510000	7520000	0	0
54204090	0.916667							7520000	7530000	0	0
54205117	0.8							7530000	7540000	0	0
54209414	0.818182							7540000	7550000	0	0
54216060	0.833333							7550000	7560000	0	0
54220469	0.846154							7560000	7570000	0	0
54233084	0.833333							7570000	7580000	0	0
54237234	0.9							7580000	7590000	0	0
54237240	0.9							7590000	7600000	0	0
54237397	0.846154							7600000	7610000	0	0
54250177	0.818182							7610000	7620000	0	0
54262507	0.833333							7620000	7630000	0	0
54264877	0.909091							7630000	7640000	0	0
54264954	0.846154							7640000	7650000	0	0
54269155	0.846154							7650000	7660000	0	0
54277916	0.8							7660000	7670000	0	0
54277966	0.846154							7670000	7680000	0	0
54278465	0.8							7680000	7690000	0	0
54279274	0.8							7690000	7700000	0	0
54279297	0.818182							7700000	7710000	0	0
54282669	1							7710000	7720000	0	0
54282688	1							7720000	7730000	0	0
54282781	1							7730000	7740000	0	0
54282804	0.933333							7740000	7750000	0	0
54294992	0.833333							7750000	7760000	0	0
54296907	0.818182							7760000	7770000	0	0
54300271	0.8							7770000	7780000	0	0
54309775	0.818182							7780000	7790000	0	0
54310637	0.8							7790000	7800000	0	0
54310641	0.8							7800000	7810000	0	0
54310642	0.8							7810000	7820000	0	0
54310652	0.818182							7820000	7830000	0	0
54310682	0.833333							7830000	7840000	0	0
54310690	0.833333							7840000	7850000	0	0
54310705	0.833333							7850000	7860000	0	0
54311521	0.857143							7860000	7870000	0	0
54311567	0.818182							7870000	7880000	0	0
54317181	0.909091							7880000	7890000	0	0
54317240	0.842105							7890000	7900000	0	0
54317304	0.8125							7900000	7910000	0	0
54336462	0.818182							7910000	7920000	0	0
54346978	0.8							7920000	7930000	0	0
54356115	0.8							7930000	7940000	0	0
54356130	0.818182							7940000	7950000	0	0
54362890	0.8							7950000	7960000	0	0
54362983	0.833333							7960000	7970000	0	0
54363189	0.8							7970000	7980000	0	0
54377431	0.923077							7980000	7990000	0	0
54377442	0.916667							7990000	8000000	0	0
54377536	0.909091							8000000	8010000	0	0
54377627	0.9							8010000	8020000	0	0
54377642	0.9							8020000	8030000	0	0
54377676	0.8							8030000	8040000	0	0
54380424	0.833333							8040000	8050000	0	0
54395620	0.909091							8050000	8060000	0	0
54395650	0.818182							8060000	8070000	0	0
54395727	0.9							8070000	8080000	0	0
54396230	0.8							8080000	8090000	0	0
54396523	0.8							8090000	8100000	0	0
54416088	0.8							8100000	8110000	0	0
54419039	0.818182							8110000	8120000	0	0
54426825	0.8							8120000	8130000	0	0
54432816	0.8							8130000	8140000	0	0
54455660	0.941176							8140000	8150000	0	0
54457650	0.9							8150000	8160000	0	0
54457671	0.9							8160000	8170000	0	0
54457987	0.833333							8170000	8180000	0	0
54462253	0.9							8180000	8190000	0	0
54464203	0.846154							8190000	8200000	0	0
54468399	0.833333							8200000	8210000	0	0
54469149	0.823529							8210000	8220000	0	0
54479869	0.8							8220000	8230000	0	0
54489342	0.9							8230000	8240000	0	0
54492791	0.866667							8240000	8250000	0	0
54492840	0.8125							8250000	8260000	0	0
54492841	0.8							8260000	8270000	0	0
54493746	0.8							8270000	8280000	0	0
54493747	0.8							8280000	8290000	0	0
54504954	0.8							8290000	8300000	0	0
54519062	1							8300000	8310000	0	0
54529701	0.846154							8310000	8320000	0	0
54561969	0.8125							8320000	8330000	0	0
54586332	0.8							8330000	8340000	0	0
54586378	0.8							8340000	8350000	0	0
54586931	0.875							8350000	8360000	0	0
54587087	1							8360000	8370000	0	0
54587147	0.818182							8370000	8380000	0	0
54594047	0.818182							8380000	8390000	0	0
54622706	0.8							8390000	8400000	0	0
54624993	0.9							8400000	8410000	0	0
54625023	0.846154							8410000	8420000	0	0
54627539	0.9							8420000	8430000	0	0
54627745	0.857143							8430000	8440000	0	0
54636458	0.8							8440000	8450000	0	0
54648152	0.818182							8450000	8460000	0	0
54657663	0.9							8460000	8470000	0	0
54660560	0.8							8470000	8480000	0	0
54661692	0.846154							8480000	8490000	0	0
54662512	0.833333							8490000	8500000	0	0
54675447	0.846154							8500000	8510000	0	0
54680450	0.8							8510000	8520000	0	0
54682806	0.9							8520000	8530000	0	0
54683669	0.9							8530000	8540000	0	0
54683705	0.923077							8540000	8550000	0	0
54687784	0.9							8550000	8560000	0	0
54693625	0.818182							8560000	8570000	0	0
54693659	0.8							8570000	8580000	0	0
54693673	0.846154							8580000	8590000	0	0
54694397	0.923077							8590000	8600000	0	0
54694896	1							8600000	8610000	0	0
54694911	0.9							8610000	8620000	0	0
54697501	0.818182							8620000	8630000	0	0
54697609	0.8							8630000	8640000	0	0
54697809	0.818182							8640000	8650000	0	0
54697812	0.818182							8650000	8660000	0	0
54697951	0.846154							8660000	8670000	0	0
54697966	0.833333							8670000	8680000	0	0
54709079	0.928571							8680000	8690000	0	0
54718160	0.846154							8690000	8700000	0	0
54726502	0.8							8700000	8710000	0	0
54727656	0.8							8710000	8720000	0	0
54735685	0.8							8720000	8730000	0	0
54735712	0.818182							8730000	8740000	0	0
54738498	0.857143							8740000	8750000	0	0
54740682	1							8750000	8760000	0	0
54741204	0.8							8760000	8770000	0	0
54743823	0.833333							8770000	8780000	0	0
54756340	0.916667							8780000	8790000	0	0
54773579	0.833333							8790000	8800000	0	0
54773714	0.909091							8800000	8810000	0	0
54775089	0.846154							8810000	8820000	0	0
54785398	0.8							8820000	8830000	0	0
54786921	0.809524							8830000	8840000	0	0
54786941	0.916667							8840000	8850000	0	0
54786961	0.846154							8850000	8860000	0	0
54789131	0.818182							8860000	8870000	0	0
54810779	0.8							8870000	8880000	0	0
54817066	0.866667							8880000	8890000	0	0
54818120	0.846154							8890000	8900000	0	0
54829205	0.833333							8900000	8910000	0	0
54829209	0.818182							8910000	8920000	0	0
54833429	0.8125							8920000	8930000	0	0
54838622	0.818182							8930000	8940000	0	0
54920627	0.909091							8940000	8950000	0	0
54925629	0.8							8950000	8960000	0	0
54929739	0.928571							8960000	8970000	0	0
54930400	0.8							8970000	8980000	0	0
54930479	0.8							8980000	8990000	0	0
54937109	0.909091							8990000	9000000	0	0
54937170	0.909091							9000000	9010000	0	0
54937171	0.9							9010000	9020000	0	0
54950070	0.833333							9020000	9030000	0	0
54950091	0.818182							9030000	9040000	0	0
54954665	0.8							9040000	9050000	0	0
54962950	0.818182							9050000	9060000	0	0
54963678	1							9060000	9070000	0	0
54966261	0.8							9070000	9080000	1	0
54969539	0.8							9080000	9090000	0	0
54971381	0.818182							9090000	9100000	0	0
54985108	0.9							9100000	9110000	0	0
54988220	0.9							9110000	9120000	0	0
54989652	0.818182							9120000	9130000	0	0
54989663	0.818182							9130000	9140000	0	0
54991050	0.909091							9140000	9150000	0	0
54991207	0.863636							9150000	9160000	0	0
54991227	0.809524							9160000	9170000	0	0
54991384	0.818182							9170000	9180000	0	0
54994994	0.8							9180000	9190000	0	0
55003266	0.8125							9190000	9200000	0	0
55004697	0.8							9200000	9210000	0	0
55006719	1							9210000	9220000	0	0
55011233	0.8							9220000	9230000	0	0
55026025	0.823529							9230000	9240000	0	0
55037024	0.846154							9240000	9250000	0	0
55037042	0.818182							9250000	9260000	0	0
55045370	0.8							9260000	9270000	0	0
55045994	0.8							9270000	9280000	0	0
55048387	0.833333							9280000	9290000	0	0
55048396	0.818182							9290000	9300000	0	0
55048436	0.8							9300000	9310000	0	0
55062462	0.846154							9310000	9320000	0	0
55064660	0.823529							9320000	9330000	0	0
55066057	0.8							9330000	9340000	0	0
55066283	0.833333							9340000	9350000	0	0
55066288	0.823529							9350000	9360000	0	0
55066311	0.882353							9360000	9370000	0	0
55066570	0.916667							9370000	9380000	0	0
55066784	0.833333							9380000	9390000	0	0
55068955	0.818182							9390000	9400000	0	0
55078185	1							9400000	9410000	0	0
55079243	0.846154							9410000	9420000	0	0
55079258	0.818182							9420000	9430000	0	0
55095131	0.8							9430000	9440000	0	0
55106815	0.8							9440000	9450000	0	0
55109135	0.9							9450000	9460000	0	0
55109180	0.833333							9460000	9470000	0	0
55109189	0.857143							9470000	9480000	0	0
55109201	0.8							9480000	9490000	0	0
55109377	0.8							9490000	9500000	0	0
55109410	0.9							9500000	9510000	0	0
55112216	0.8							9510000	9520000	0	0
55112537	0.8							9520000	9530000	0	0
55112746	0.818182							9530000	9540000	0	0
55169892	0.8							9540000	9550000	0	0
55172766	0.8							9550000	9560000	0	0
55173184	0.833333							9560000	9570000	0	0
55173193	0.8							9570000	9580000	0	0
55173311	0.818182							9580000	9590000	0	0
55173385	0.909091							9590000	9600000	0	0
55173442	0.866667							9600000	9610000	0	0
55174833	0.923077							9610000	9620000	0	0
55174942	0.944444							9620000	9630000	0	0
55175039	0.8							9630000	9640000	0	0
55176088	0.8							9640000	9650000	0	0
55176276	0.888889							9650000	9660000	0	0
55180853	0.909091							9660000	9670000	0	0
55180854	0.909091							9670000	9680000	0	0
55186469	0.894737							9680000	9690000	0	0
55190727	0.823529							9690000	9700000	0	0
55204610	0.916667							9700000	9710000	0	0
55204986	0.8							9710000	9720000	0	0
55206685	1							9720000	9730000	0	0
55209835	0.833333							9730000	9740000	0	0
55211365	0.846154							9740000	9750000	0	0
55214964	0.833333							9750000	9760000	0	0
55215101	0.8							9760000	9770000	0	0
55215143	0.8							9770000	9780000	0	0
55217604	0.9							9780000	9790000	0	0
55217672	0.909091							9790000	9800000	0	0
55220378	0.833333							9800000	9810000	0	0
55220417	0.9							9810000	9820000	0	0
55221446	0.8							9820000	9830000	0	0
55233973	0.9							9830000	9840000	0	0
55236947	0.8							9840000	9850000	0	0
55243092	0.8							9850000	9860000	0	0
55246706	0.8							9860000	9870000	0	0
55248030	0.833333							9870000	9880000	0	0
55259819	0.842105							9880000	9890000	0	0
55260128	0.8							9890000	9900000	0	0
55264061	0.8							9900000	9910000	0	0
55265758	0.818182							9910000	9920000	0	0
55269134	0.8							9920000	9930000	0	0
55271695	0.8							9930000	9940000	0	0
55273422	0.9							9940000	9950000	0	0
55273936	0.842105							9950000	9960000	0	0
55278456	0.875							9960000	9970000	0	0
55278523	0.909091							9970000	9980000	0	0
55278548	0.846154							9980000	9990000	0	0
55278565	0.818182							9990000	10000000	0	0
55278566	0.818182							10000000	10010000	0	0
55278581	0.857143							10010000	10020000	0	0
55278594	0.846154							10020000	10030000	0	0
55278632	0.8							10030000	10040000	0	0
55285745	0.857143							10040000	10050000	0	0
55285764	0.846154							10050000	10060000	0	0
55285775	0.866667							10060000	10070000	0	0
55285780	0.833333							10070000	10080000	0	0
55286228	0.928571							10080000	10090000	0	0
55286810	0.8							10090000	10100000	0	0
55288401	0.875							10100000	10110000	0	0
55290807	0.8							10110000	10120000	0	0
55293808	0.8							10120000	10130000	0	0
55295661	0.823529							10130000	10140000	0	0
55299207	0.818182							10140000	10150000	0	0
55302030	0.833333							10150000	10160000	0	0
55302152	0.857143							10160000	10170000	0	0
55302204	0.8							10170000	10180000	0	0
55303063	0.8							10180000	10190000	0	0
55303097	1							10190000	10200000	0	0
55305365	0.909091							10200000	10210000	0	0
55315692	0.846154							10210000	10220000	0	0
55315733	0.9							10220000	10230000	0	0
55316227	0.8							10230000	10240000	0	0
55316540	0.8							10240000	10250000	0	0
55318676	0.909091							10250000	10260000	0	0
55321828	0.909091							10260000	10270000	0	0
55325419	0.818182							10270000	10280000	0	0
55327159	1							10280000	10290000	0	0
55328942	0.909091							10290000	10300000	0	0
55331492	0.833333							10300000	10310000	0	0
55336228	0.8							10310000	10320000	0	0
55339289	0.833333							10320000	10330000	0	0
55341833	0.833333							10330000	10340000	0	0
55346366	0.818182							10340000	10350000	0	0
55351086	0.923077							10350000	10360000	0	0
55351189	0.833333							10360000	10370000	0	0
55363284	0.8							10370000	10380000	0	0
55363495	1							10380000	10390000	0	0
55363564	0.833333							10390000	10400000	0	0
55364636	0.818182							10400000	10410000	0	0
55369421	0.846154							10410000	10420000	0	0
55378658	0.882353							10420000	10430000	0	0
55379624	1							10430000	10440000	0	0
55392026	0.857143							10440000	10450000	0	0
55392107	0.833333							10450000	10460000	0	0
55396049	0.875							10460000	10470000	0	0
55399003	0.846154							10470000	10480000	0	0
55399015	0.916667							10480000	10490000	0	0
55399018	0.9							10490000	10500000	0	0
55400234	0.846154							10500000	10510000	0	0
55400909	0.866667							10510000	10520000	0	0
55403510	0.916667							10520000	10530000	0	0
55405253	0.8							10530000	10540000	0	0
55406302	0.818182							10540000	10550000	0	0
55411166	0.9							10550000	10560000	0	0
55411214	0.916667							10560000	10570000	0	0
55412405	0.833333							10570000	10580000	0	0
55417464	0.8							10580000	10590000	0	0
55419049	0.9							10590000	10600000	0	0
55422812	0.8							10600000	10610000	0	0
55428899	0.818182							10610000	10620000	0	0
55433165	0.8							10620000	10630000	0	0
55437724	0.833333							10630000	10640000	0	0
55440008	0.818182							10640000	10650000	0	0
55443677	0.833333							10650000	10660000	0	0
55444423	0.818182							10660000	10670000	0	0
55444477	0.909091							10670000	10680000	0	0
55444725	0.857143							10680000	10690000	0	0
55444727	0.8							10690000	10700000	0	0
55450562	1							10700000	10710000	0	0
55450660	0.846154							10710000	10720000	0	0
55450764	0.8							10720000	10730000	0	0
55451018	0.833333							10730000	10740000	0	0
55452041	0.8							10740000	10750000	0	0
55452118	0.818182							10750000	10760000	0	0
55461571	0.833333							10760000	10770000	0	0
55471988	0.818182							10770000	10780000	0	0
55472871	0.909091							10780000	10790000	0	0
55475144	0.9							10790000	10800000	0	0
55476426	0.923077							10800000	10810000	0	0
55476443	0.916667							10810000	10820000	0	0
55476547	0.9							10820000	10830000	0	0
55479013	0.8125							10830000	10840000	0	0
55479216	0.882353							10840000	10850000	0	0
55479243	0.875							10850000	10860000	0	0
55480213	0.833333							10860000	10870000	0	0
55483025	0.8							10870000	10880000	0	0
55483233	0.818182							10880000	10890000	0	0
55492299	0.8							10890000	10900000	0	0
55494339	0.833333							10900000	10910000	0	0
55496498	0.9							10910000	10920000	0	0
55518549	0.818182							10920000	10930000	0	0
55521510	0.909091							10930000	10940000	0	0
55522862	1							10940000	10950000	0	0
55522921	0.916667							10950000	10960000	0	0
55522966	1							10960000	10970000	0	0
55522972	0.909091							10970000	10980000	0	0
55523049	0.8							10980000	10990000	0	0
55523507	0.9375							10990000	11000000	0	0
55524328	1							11000000	11010000	0	0
55524475	0.833333							11010000	11020000	0	0
55527202	0.833333							11020000	11030000	0	0
55527229	0.8							11030000	11040000	0	0
55530253	0.923077							11040000	11050000	0	0
55535575	0.846154							11050000	11060000	0	0
55535593	0.818182							11060000	11070000	0	0
55540515	0.9							11070000	11080000	0	0
55540538	0.8							11080000	11090000	0	0
55545290	0.8							11090000	11100000	0	0
55557588	0.909091							11100000	11110000	0	0
55558624	0.857143							11110000	11120000	0	0
55566307	0.833333							11120000	11130000	0	0
55566343	0.8							11130000	11140000	0	0
55566513	1							11140000	11150000	0	0
55566856	1							11150000	11160000	0	0
55566868	0.875							11160000	11170000	0	0
55566872	0.882353							11170000	11180000	0	0
55566953	0.833333							11180000	11190000	0	0
55566969	0.8							11190000	11200000	0	0
55568528	0.8							11200000	11210000	0	0
55568611	0.909091							11210000	11220000	0	0
55568663	0.866667							11220000	11230000	0	0
55568664	0.8125							11230000	11240000	0	0
55568674	0.866667							11240000	11250000	1	0
55569022	0.818182							11250000	11260000	0	0
55569966	1							11260000	11270000	0	0
55569985	1							11270000	11280000	0	0
55576026	1							11280000	11290000	0	0
55579483	0.8							11290000	11300000	0	0
55580334	1							11300000	11310000	0	0
55581110	0.8							11310000	11320000	0	0
55581214	0.9							11320000	11330000	0	0
55582369	0.888889							11330000	11340000	0	0
55582420	0.882353							11340000	11350000	0	0
55584482	0.8							11350000	11360000	0	0
55587335	0.846154							11360000	11370000	0	0
55587595	0.833333							11370000	11380000	0	0
55602273	0.846154							11380000	11390000	0	0
55602385	0.818182							11390000	11400000	0	0
55602617	0.916667							11400000	11410000	0	0
55602660	0.846154							11410000	11420000	0	0
55603729	0.818182							11420000	11430000	0	0
55605587	0.8							11430000	11440000	0	0
55606951	0.9							11440000	11450000	0	0
55611021	0.8							11450000	11460000	0	0
55611074	0.9							11460000	11470000	0	0
55613924	0.9							11470000	11480000	0	0
55614331	0.8							11480000	11490000	0	0
55614594	0.833333							11490000	11500000	0	0
55619089	0.833333							11500000	11510000	0	0
55620058	0.833333							11510000	11520000	0	0
55627409	0.823529							11520000	11530000	0	0
55632448	0.9							11530000	11540000	0	0
55634702	0.9							11540000	11550000	0	0
55638757	0.818182							11550000	11560000	0	0
55644098	0.9							11560000	11570000	0	0
55649076	0.833333							11570000	11580000	0	0
55650987	0.833333							11580000	11590000	0	0
55651436	0.941176							11590000	11600000	0	0
55666222	0.916667							11600000	11610000	0	0
55668035	0.8							11610000	11620000	0	0
55670082	0.846154							11620000	11630000	0	0
55672847	0.8							11630000	11640000	0	0
55680776	0.9							11640000	11650000	0	0
55682609	0.846154							11650000	11660000	0	0
55684560	0.8							11660000	11670000	0	0
55684734	0.8							11670000	11680000	0	0
55685260	0.909091							11680000	11690000	0	0
55686283	0.833333							11690000	11700000	0	0
55686571	0.818182							11700000	11710000	0	0
55687422	0.923077							11710000	11720000	0	0
55687503	0.8125							11720000	11730000	0	0
55699681	0.846154							11730000	11740000	0	0
55699876	0.9							11740000	11750000	0	0
55704639	0.8							11750000	11760000	0	0
55706203	0.916667							11760000	11770000	0	0
55707729	0.8							11770000	11780000	0	0
55714177	0.818182							11780000	11790000	0	0
55726751	0.818182							11790000	11800000	0	0
55732608	0.818182							11800000	11810000	0	0
55735602	0.8							11810000	11820000	0	0
55737017	0.9							11820000	11830000	0	0
55738737	0.875							11830000	11840000	0	0
55739164	1							11840000	11850000	0	0
55749465	0.8							11850000	11860000	0	0
55760737	0.833333							11860000	11870000	0	0
55761805	0.909091							11870000	11880000	0	0
55761837	0.909091							11880000	11890000	0	0
55770376	0.8							11890000	11900000	0	0
55780214	0.857143							11900000	11910000	0	0
55780273	0.894737							11910000	11920000	0	0
55780602	0.8125							11920000	11930000	1	1
55786240	0.8							11930000	11940000	0	0
55786641	0.833333							11940000	11950000	0	0
55791136	0.909091							11950000	11960000	0	0
55791409	0.8							11960000	11970000	0	0
55795855	0.8							11970000	11980000	0	0
55797903	0.9							11980000	11990000	0	0
55816178	0.818182							11990000	12000000	0	0
55820324	0.818182							12000000	12010000	0	0
55820338	0.8							12010000	12020000	0	0
55838514	0.9							12020000	12030000	0	0
55838873	0.818182							12030000	12040000	0	0
55840395	0.846154							12040000	12050000	0	0
55840396	0.846154							12050000	12060000	0	0
55840528	0.9							12060000	12070000	0	0
55842072	0.8							12070000	12080000	0	0
55842148	0.818182							12080000	12090000	0	0
55842904	0.857143							12090000	12100000	0	0
55844095	0.857143							12100000	12110000	0	0
55848653	0.8							12110000	12120000	0	0
55850195	0.916667							12120000	12130000	0	0
55852555	0.833333							12130000	12140000	0	0
55852727	0.909091							12140000	12150000	0	0
55853054	0.96							12150000	12160000	0	0
55853281	0.818182							12160000	12170000	0	0
55855170	0.882353							12170000	12180000	0	0
55855192	0.9375							12180000	12190000	0	0
55855205	0.947368							12190000	12200000	0	0
55855257	0.857143							12200000	12210000	0	0
55855258	0.857143							12210000	12220000	0	0
55855259	0.857143							12220000	12230000	0	0
55856722	1							12230000	12240000	0	0
55856825	0.823529							12240000	12250000	0	0
55856930	0.818182							12250000	12260000	0	0
55858678	0.846154							12260000	12270000	0	0
55862100	0.923077							12270000	12280000	0	0
55862115	0.928571							12280000	12290000	0	0
55862122	0.923077							12290000	12300000	0	0
55862189	0.923077							12300000	12310000	0	0
55864918	0.909091							12310000	12320000	0	0
55864923	0.846154							12320000	12330000	0	0
55864998	0.842105							12330000	12340000	0	0
55868051	0.8							12340000	12350000	0	0
55869619	0.857143							12350000	12360000	0	0
55869628	0.882353							12360000	12370000	0	0
55870341	0.818182							12370000	12380000	0	0
55871809	1							12380000	12390000	0	0
55871909	1							12390000	12400000	0	0
55871969	0.9							12400000	12410000	0	0
55871982	0.909091							12410000	12420000	0	0
55871990	0.909091							12420000	12430000	0	0
55872168	0.933333							12430000	12440000	0	0
55872171	0.9375							12440000	12450000	0	0
55872193	0.909091							12450000	12460000	0	0
55872315	0.8							12460000	12470000	0	0
55872380	0.9							12470000	12480000	0	0
55872469	0.961538							12480000	12490000	0	0
55876782	0.928571							12490000	12500000	0	0
55878160	0.826087							12500000	12510000	0	0
55878262	0.842105							12510000	12520000	0	0
55878351	0.833333							12520000	12530000	0	0
55878422	0.85							12530000	12540000	0	0
55878494	0.842105							12540000	12550000	0	0
55878519	0.8							12550000	12560000	0	0
55878537	0.823529							12560000	12570000	0	0
55878562	0.933333							12570000	12580000	0	0
55878587	0.904762							12580000	12590000	0	0
55878589	0.9							12590000	12600000	0	0
55878654	0.857143							12600000	12610000	0	0
55878678	0.857143							12610000	12620000	0	0
55878691	0.916667							12620000	12630000	0	0
55878720	0.928571							12630000	12640000	0	0
55878858	0.85							12640000	12650000	0	0
55878864	0.894737							12650000	12660000	0	0
55878931	0.827586							12660000	12670000	0	0
55879138	0.85							12670000	12680000	0	0
55879146	0.8							12680000	12690000	0	0
55879177	0.809524							12690000	12700000	0	0
55879501	0.809524							12700000	12710000	0	0
55879516	0.809524							12710000	12720000	0	0
55881681	0.916667							12720000	12730000	0	0
55881726	0.909091							12730000	12740000	0	0
55881957	0.818182							12740000	12750000	0	0
55883013	0.9							12750000	12760000	0	0
55885360	0.8							12760000	12770000	0	0
55886444	0.846154							12770000	12780000	0	0
55886450	0.846154							12780000	12790000	0	0
55886842	0.8							12790000	12800000	0	0
55888536	0.833333							12800000	12810000	0	0
55892071	0.8							12810000	12820000	0	0
55892150	0.8							12820000	12830000	0	0
55892188	0.818182							12830000	12840000	0	0
55901652	0.818182							12840000	12850000	0	0
55901821	0.875							12850000	12860000	0	0
55902728	0.928571							12860000	12870000	0	0
55902763	0.833333							12870000	12880000	0	0
55902787	0.8							12880000	12890000	0	0
55902788	0.8							12890000	12900000	0	0
55904745	0.833333							12900000	12910000	0	0
55904982	1							12910000	12920000	0	0
55911720	0.8							12920000	12930000	0	0
55912176	0.9							12930000	12940000	0	0
55913745	0.882353							12940000	12950000	0	0
55913835	0.818182							12950000	12960000	0	0
55914244	0.833333							12960000	12970000	0	0
55914557	0.833333							12970000	12980000	0	0
55914915	0.818182							12980000	12990000	0	0
55921292	0.818182							12990000	13000000	0	0
55923519	0.866667							13000000	13010000	0	0
55923738	0.8							13010000	13020000	0	0
55923760	0.818182							13020000	13030000	0	0
55923820	0.909091							13030000	13040000	0	0
55924926	0.916667							13040000	13050000	0	0
55927359	0.846154							13050000	13060000	0	0
55927393	0.875							13060000	13070000	0	0
55927580	0.909091							13070000	13080000	0	0
55932899	0.923077							13080000	13090000	0	0
55938282	0.8							13090000	13100000	0	0
55949898	0.8							13100000	13110000	0	0
55951362	0.833333							13110000	13120000	0	0
55951455	0.818182							13120000	13130000	0	0
55951458	0.8							13130000	13140000	0	0
55956629	0.916667							13140000	13150000	0	0
55956660	0.923077							13150000	13160000	0	0
55961629	0.818182							13160000	13170000	0	0
55963983	0.9							13170000	13180000	0	0
55968080	0.916667							13180000	13190000	0	0
55970190	0.8							13190000	13200000	0	0
55974248	0.9							13200000	13210000	0	0
55974276	0.833333							13210000	13220000	0	0
55974310	0.909091							13220000	13230000	0	0
55974343	0.846154							13230000	13240000	0	0
55974837	0.833333							13240000	13250000	0	0
55974976	0.818182							13250000	13260000	0	0
55975001	0.818182							13260000	13270000	0	0
55977240	0.9							13270000	13280000	0	0
56014636	0.818182							13280000	13290000	0	0
56019993	0.909091							13290000	13300000	0	0
56023594	0.833333							13300000	13310000	0	0
56027020	0.8125							13310000	13320000	0	0
56027078	0.846154							13320000	13330000	0	0
56049752	0.8							13330000	13340000	0	0
56054209	0.823529							13340000	13350000	0	0
56059912	0.833333							13350000	13360000	0	0
56060045	0.869565							13360000	13370000	0	0
56072508	0.8							13370000	13380000	0	0
56072641	0.846154							13380000	13390000	0	0
56074089	0.833333							13390000	13400000	0	0
56074348	0.833333							13400000	13410000	0	0
56078279	0.9							13410000	13420000	0	0
56082219	0.8125							13420000	13430000	0	0
56083520	0.8							13430000	13440000	0	0
56094363	0.823529							13440000	13450000	0	0
56094596	0.818182							13450000	13460000	0	0
56095363	0.8							13460000	13470000	0	0
56098366	1							13470000	13480000	0	0
56099355	0.8							13480000	13490000	0	0
56100098	0.818182							13490000	13500000	0	0
56106771	0.818182							13500000	13510000	0	0
56109740	0.846154							13510000	13520000	0	0
56109767	0.916667							13520000	13530000	0	0
56109788	0.909091							13530000	13540000	0	0
56109856	0.833333							13540000	13550000	0	0
56109879	0.833333							13550000	13560000	0	0
56109913	0.833333							13560000	13570000	0	0
56112150	0.833333							13570000	13580000	0	0
56113042	0.9							13580000	13590000	0	0
56117959	0.833333							13590000	13600000	0	0
56118003	0.8							13600000	13610000	0	0
56127047	0.846154							13610000	13620000	0	0
56127517	0.857143							13620000	13630000	0	0
56127526	0.818182							13630000	13640000	0	0
56132607	0.846154							13640000	13650000	0	0
56133790	0.8							13650000	13660000	0	0
56133914	0.818182							13660000	13670000	0	0
56138683	0.857143							13670000	13680000	0	0
56151012	0.833333							13680000	13690000	0	0
56151047	0.833333							13690000	13700000	0	0
56162393	1							13700000	13710000	0	0
56162518	0.9							13710000	13720000	0	0
56163453	0.818182							13720000	13730000	0	0
56163613	0.818182							13730000	13740000	0	0
56163641	1							13740000	13750000	0	0
56163646	1							13750000	13760000	0	0
56163658	0.941176							13760000	13770000	0	0
56163685	0.894737							13770000	13780000	0	0
56163691	0.894737							13780000	13790000	0	0
56163706	0.9375							13790000	13800000	0	0
56163729	0.866667							13800000	13810000	0	0
56163735	0.823529							13810000	13820000	0	0
56163940	0.857143							13820000	13830000	0	0
56164665	0.818182							13830000	13840000	0	0
56164752	0.8							13840000	13850000	0	0
56164776	0.8							13850000	13860000	0	0
56164861	0.8							13860000	13870000	0	0
56165696	0.818182							13870000	13880000	0	0
56167720	0.8							13880000	13890000	0	0
56171888	1							13890000	13900000	0	0
56171957	1							13900000	13910000	0	0
56172283	0.909091							13910000	13920000	0	0
56172370	1							13920000	13930000	0	0
56172466	0.916667							13930000	13940000	0	0
56172676	0.857143							13940000	13950000	0	0
56174785	0.875							13950000	13960000	0	0
56174812	0.923077							13960000	13970000	0	0
56175598	0.809524							13970000	13980000	0	0
56175672	0.8							13980000	13990000	0	0
56176843	0.9							13990000	14000000	0	0
56178524	0.857143							14000000	14010000	0	0
56180842	0.818182							14010000	14020000	0	0
56187528	0.866667							14020000	14030000	0	0
56188093	0.833333							14030000	14040000	0	0
56188299	0.823529							14040000	14050000	0	0
56188578	0.923077							14050000	14060000	0	0
56188603	0.9							14060000	14070000	0	0
56188616	0.833333							14070000	14080000	0	0
56192659	0.909091							14080000	14090000	0	0
56194709	0.833333							14090000	14100000	0	0
56195583	0.8							14100000	14110000	0	0
56197295	0.9							14110000	14120000	0	0
56197606	0.8125							14120000	14130000	0	0
56197655	0.9							14130000	14140000	0	0
56197659	0.8							14140000	14150000	0	0
56197971	0.9							14150000	14160000	0	0
56198589	0.8							14160000	14170000	0	0
56198754	0.8							14170000	14180000	0	0
56198807	0.8							14180000	14190000	0	0
56198820	0.8							14190000	14200000	0	0
56210127	0.909091							14200000	14210000	0	0
56212256	0.818182							14210000	14220000	0	0
56212787	0.833333							14220000	14230000	0	0
56215114	0.8							14230000	14240000	0	0
56216113	0.846154							14240000	14250000	0	0
56218019	0.8							14250000	14260000	0	0
56218842	0.928571							14260000	14270000	0	0
56223158	0.833333							14270000	14280000	0	0
56223177	0.8							14280000	14290000	0	0
56224293	0.916667							14290000	14300000	0	0
56227175	0.909091							14300000	14310000	0	0
56231618	0.846154							14310000	14320000	0	0
56234166	0.8125							14320000	14330000	0	0
56234208	0.8							14330000	14340000	0	0
56234281	0.833333							14340000	14350000	0	0
56234283	0.833333							14350000	14360000	0	0
56234317	0.928571							14360000	14370000	0	0
56234343	1							14370000	14380000	0	0
56234955	0.9							14380000	14390000	0	0
56235142	1							14390000	14400000	0	0
56236039	0.833333							14400000	14410000	0	0
56236875	0.857143							14410000	14420000	0	0
56237381	0.875							14420000	14430000	0	0
56237415	0.866667							14430000	14440000	0	0
56237456	0.846154							14440000	14450000	0	0
56237495	0.923077							14450000	14460000	0	0
56237575	0.846154							14460000	14470000	0	0
56237639	0.8							14470000	14480000	0	0
56237640	0.8							14480000	14490000	0	0
56237806	0.818182							14490000	14500000	0	0
56237825	0.818182							14500000	14510000	0	0
56238656	0.818182							14510000	14520000	0	0
56240026	0.818182							14520000	14530000	0	0
56240174	0.846154							14530000	14540000	0	0
56240203	0.818182							14540000	14550000	0	0
56240296	0.916667							14550000	14560000	0	0
56241537	0.846154							14560000	14570000	0	0
56241586	0.846154							14570000	14580000	0	0
56242509	0.916667							14580000	14590000	0	0
56242734	0.916667							14590000	14600000	0	0
56242738	0.9							14600000	14610000	0	0
56242754	0.9							14610000	14620000	0	0
56242770	0.833333							14620000	14630000	0	0
56243095	0.833333							14630000	14640000	0	0
56243177	0.818182							14640000	14650000	0	0
56244008	0.9							14650000	14660000	0	0
56244134	0.846154							14660000	14670000	0	0
56244233	0.8125							14670000	14680000	0	0
56244807	0.9							14680000	14690000	0	0
56244848	0.833333							14690000	14700000	0	0
56244891	0.923077							14700000	14710000	0	0
56244938	0.8							14710000	14720000	0	0
56245516	0.818182							14720000	14730000	0	0
56247598	0.818182							14730000	14740000	0	0
56247791	0.833333							14740000	14750000	0	0
56247842	0.857143							14750000	14760000	0	0
56248611	0.818182							14760000	14770000	0	0
56248752	0.833333							14770000	14780000	0	0
56251661	0.8125							14780000	14790000	0	0
56254842	0.833333							14790000	14800000	0	0
56255586	0.8							14800000	14810000	0	0
56255969	0.818182							14810000	14820000	0	0
56256425	0.8							14820000	14830000	0	0
56256448	0.8125							14830000	14840000	0	0
56257657	0.8							14840000	14850000	0	0
56257691	0.8							14850000	14860000	0	0
56257709	0.8							14860000	14870000	0	0
56258447	0.8							14870000	14880000	0	0
56259485	0.8							14880000	14890000	0	0
56259574	0.8							14890000	14900000	0	0
56259583	0.8							14900000	14910000	0	0
56259837	0.8							14910000	14920000	0	0
56259856	0.818182							14920000	14930000	0	0
56259982	0.928571							14930000	14940000	0	0
56260061	0.846154							14940000	14950000	0	0
56260333	0.9							14950000	14960000	0	0
56260478	0.833333							14960000	14970000	0	0
56260785	0.833333							14970000	14980000	0	0
56260906	1							14980000	14990000	0	0
56261025	0.818182							14990000	15000000	0	0
56261061	0.846154							15000000	15010000	0	0
56261716	0.8							15010000	15020000	0	0
56263433	0.833333							15020000	15030000	0	0
56263481	0.8							15030000	15040000	0	0
56263623	0.8							15040000	15050000	0	0
56264174	0.8125							15050000	15060000	0	0
56264476	0.818182							15060000	15070000	0	0
56264723	0.9							15070000	15080000	0	0
56265132	0.8							15080000	15090000	0	0
56265149	0.866667							15090000	15100000	0	0
56266532	0.833333							15100000	15110000	0	0
56267885	0.928571							15110000	15120000	0	0
56267889	0.8							15120000	15130000	0	0
56269685	0.818182							15130000	15140000	0	0
56269753	0.875							15140000	15150000	0	0
56270494	0.8							15150000	15160000	0	0
56271039	0.8							15160000	15170000	0	0
56273942	1							15170000	15180000	0	0
56274624	0.9							15180000	15190000	0	0
56276609	0.9							15190000	15200000	0	0
56277223	0.8							15200000	15210000	0	0
56279699	0.818182							15210000	15220000	0	0
56279711	0.9							15220000	15230000	0	0
56279786	0.833333							15230000	15240000	0	0
56279864	0.857143							15240000	15250000	0	0
56281183	0.8							15250000	15260000	0	0
56281687	0.9							15260000	15270000	0	0
56281701	0.8							15270000	15280000	0	0
56281705	0.8							15280000	15290000	0	0
56281711	0.8							15290000	15300000	0	0
56281775	0.833333							15300000	15310000	0	0
56282809	0.9							15310000	15320000	0	0
56282839	0.909091							15320000	15330000	0	0
56282846	0.9							15330000	15340000	0	0
56282852	0.9							15340000	15350000	0	0
56282856	0.9							15350000	15360000	0	0
56282865	0.9							15360000	15370000	0	0
56283040	0.9							15370000	15380000	0	0
56283042	0.909091							15380000	15390000	0	0
56283059	0.9							15390000	15400000	0	0
56283936	0.823529							15400000	15410000	0	0
56283957	0.857143							15410000	15420000	0	0
56284050	0.809524							15420000	15430000	0	0
56284213	0.833333							15430000	15440000	0	0
56284218	0.833333							15440000	15450000	0	0
56284246	0.823529							15450000	15460000	0	0
56284291	0.818182							15460000	15470000	0	0
56287246	0.8							15470000	15480000	0	0
56288028	0.818182							15480000	15490000	0	0
56288760	0.818182							15490000	15500000	0	0
56288794	0.8							15500000	15510000	0	0
56289098	0.9							15510000	15520000	0	0
56289148	0.8							15520000	15530000	0	0
56290493	0.8							15530000	15540000	0	0
56291059	0.909091							15540000	15550000	0	0
56291310	0.909091							15550000	15560000	0	0
56291315	0.909091							15560000	15570000	0	0
56291365	1							15570000	15580000	0	0
56292174	0.833333							15580000	15590000	0	0
56292769	0.9							15590000	15600000	0	0
56292813	0.8							15600000	15610000	0	0
56292892	0.9							15610000	15620000	0	0
56292893	0.9							15620000	15630000	0	0
56292911	0.909091							15630000	15640000	0	0
56293761	0.823529							15640000	15650000	0	0
56293776	0.8125							15650000	15660000	0	0
56293780	0.8125							15660000	15670000	0	0
56293836	0.8125							15670000	15680000	0	0
56294063	0.846154							15680000	15690000	0	0
56294716	0.833333							15690000	15700000	0	0
56295370	0.818182							15700000	15710000	0	0
56296388	0.818182							15710000	15720000	0	0
56296891	0.909091							15720000	15730000	0	0
56296905	0.916667							15730000	15740000	0	0
56296908	0.916667							15740000	15750000	0	0
56296967	1							15750000	15760000	0	0
56297174	1							15760000	15770000	0	0
56298154	0.916667							15770000	15780000	0	0
56298162	0.909091							15780000	15790000	0	0
56298173	0.9							15790000	15800000	0	0
56298542	0.846154							15800000	15810000	0	0
56298590	0.9							15810000	15820000	0	0
56298874	0.8							15820000	15830000	0	0
56298889	0.833333							15830000	15840000	0	0
56298890	0.833333							15840000	15850000	0	0
56298909	0.833333							15850000	15860000	0	0
56298921	0.846154							15860000	15870000	0	0
56298923	0.875							15870000	15880000	0	0
56298928	0.875							15880000	15890000	0	0
56298943	0.882353							15890000	15900000	0	0
56298946	0.857143							15900000	15910000	0	0
56298955	0.9375							15910000	15920000	0	0
56298981	1							15920000	15930000	0	0
56298982	0.9							15930000	15940000	0	0
56299167	0.9							15940000	15950000	0	0
56300006	0.8							15950000	15960000	0	0
56300350	0.866667							15960000	15970000	0	0
56300358	0.866667							15970000	15980000	0	0
56300383	0.8125							15980000	15990000	0	0
56300449	0.8							15990000	16000000	0	0
56300738	0.909091							16000000	16010000	0	0
56300742	0.8							16010000	16020000	0	0
56300982	0.8125							16020000	16030000	0	0
56300999	0.8							16030000	16040000	0	0
56301006	0.8125							16040000	16050000	0	0
56301065	0.818182							16050000	16060000	0	0
56301071	0.818182							16060000	16070000	0	0
56301522	0.8							16070000	16080000	0	0
56301568	0.909091							16080000	16090000	0	0
56301652	0.8							16090000	16100000	0	0
56301660	0.8							16100000	16110000	0	0
56301666	0.8							16110000	16120000	0	0
56302332	1							16120000	16130000	0	0
56302689	0.85							16130000	16140000	0	0
56302690	0.8							16140000	16150000	0	0
56303016	0.857143							16150000	16160000	0	0
56303027	0.846154							16160000	16170000	0	0
56303033	0.857143							16170000	16180000	0	0
56303061	0.928571							16180000	16190000	0	0
56303080	0.866667							16190000	16200000	0	0
56303084	0.8125							16200000	16210000	0	0
56303090	0.8							16210000	16220000	0	0
56303104	0.818182							16220000	16230000	0	0
56303105	0.818182							16230000	16240000	0	0
56304304	0.818182							16240000	16250000	0	0
56304328	0.833333							16250000	16260000	0	0
56304330	0.9							16260000	16270000	0	0
56304338	0.833333							16270000	16280000	0	0
56304350	0.833333							16280000	16290000	0	0
56304354	0.833333							16290000	16300000	0	0
56304476	0.8							16300000	16310000	0	0
56304976	0.8							16310000	16320000	0	0
56305012	0.8							16320000	16330000	0	0
56305058	0.9							16330000	16340000	0	0
56305098	0.846154							16340000	16350000	0	0
56305160	0.8							16350000	16360000	0	0
56305333	0.9							16360000	16370000	0	0
56305401	0.818182							16370000	16380000	0	0
56305850	0.8							16380000	16390000	0	0
56305902	0.8							16390000	16400000	0	0
56305914	0.8							16400000	16410000	0	0
56305932	0.8							16410000	16420000	0	0
56305969	0.909091							16420000	16430000	0	0
56305970	0.9							16430000	16440000	0	0
56306075	0.818182							16440000	16450000	0	0
56306100	0.8							16450000	16460000	0	0
56306101	0.8							16460000	16470000	0	0
56306184	0.8							16470000	16480000	0	0
56306596	0.818182							16480000	16490000	0	0
56306774	0.8							16490000	16500000	0	0
56307824	0.8							16500000	16510000	0	0
56308700	0.909091							16510000	16520000	0	0
56309287	0.9							16520000	16530000	0	0
56309296	0.833333							16530000	16540000	0	0
56309316	0.833333							16540000	16550000	0	0
56309352	0.916667							16550000	16560000	0	0
56309391	0.909091							16560000	16570000	0	0
56309450	0.818182							16570000	16580000	0	0
56309458	0.8							16580000	16590000	0	0
56309477	0.8							16590000	16600000	0	0
56309507	0.8							16600000	16610000	0	0
56309671	0.818182							16610000	16620000	0	0
56309675	0.9							16620000	16630000	0	0
56310159	0.833333							16630000	16640000	0	0
56313341	0.8							16640000	16650000	0	0
56313351	0.846154							16650000	16660000	0	0
56313374	0.866667							16660000	16670000	0	0
56314493	1							16670000	16680000	0	0
56314520	0.9							16680000	16690000	0	0
56314548	1							16690000	16700000	0	0
56315966	0.846154							16700000	16710000	0	0
56318370	0.8							16710000	16720000	0	0
56319009	0.857143							16720000	16730000	0	0
56319435	0.818182							16730000	16740000	0	0
56319440	0.9							16740000	16750000	0	0
56320168	1							16750000	16760000	0	0
56320176	0.875							16760000	16770000	0	0
56320335	0.8							16770000	16780000	0	0
56320352	0.8							16780000	16790000	0	0
56320370	0.818182							16790000	16800000	0	0
56320371	0.818182							16800000	16810000	0	0
56329019	0.818182							16810000	16820000	0	0
56329254	0.8							16820000	16830000	0	0
56329285	0.818182							16830000	16840000	0	0
56329292	0.8							16840000	16850000	0	0
56329313	0.833333							16850000	16860000	0	0
56329331	0.909091							16860000	16870000	0	0
56329334	0.909091							16870000	16880000	0	0
56329341	0.909091							16880000	16890000	0	0
56329359	0.833333							16890000	16900000	0	0
56329514	0.9							16900000	16910000	0	0
56329526	0.8							16910000	16920000	0	0
56330216	0.846154							16920000	16930000	0	0
56330263	0.833333							16930000	16940000	0	0
56330418	0.928571							16940000	16950000	0	0
56330431	0.928571							16950000	16960000	0	0
56330434	0.928571							16960000	16970000	0	0
56331231	0.923077							16970000	16980000	0	0
56331320	0.8							16980000	16990000	0	0
56333669	0.823529							16990000	17000000	0	0
56333901	0.818182							17000000	17010000	0	0
56334227	0.8							17010000	17020000	0	0
56335768	0.8							17020000	17030000	0	0
56336131	0.8							17030000	17040000	0	0
56336203	1							17040000	17050000	0	0
56336209	0.916667							17050000	17060000	0	0
56336802	0.8							17060000	17070000	0	0
56337414	0.8							17070000	17080000	0	0
56337694	0.9							17080000	17090000	0	0
56337710	0.894737							17090000	17100000	0	0
56337713	0.888889							17100000	17110000	0	0
56337779	0.928571							17110000	17120000	0	0
56337786	0.923077							17120000	17130000	0	0
56337862	1							17130000	17140000	0	0
56340292	0.833333							17140000	17150000	0	0
56340325	0.8							17150000	17160000	0	0
56341064	0.8							17160000	17170000	0	0
56341288	0.888889							17170000	17180000	0	0
56344239	0.8							17180000	17190000	0	0
56345440	0.833333							17190000	17200000	0	0
56345691	0.923077							17200000	17210000	0	0
56345800	0.833333							17210000	17220000	0	0
56348828	0.909091							17220000	17230000	0	0
56348867	0.8							17230000	17240000	0	0
56350183	0.8							17240000	17250000	0	0
56350191	0.8							17250000	17260000	0	0
56350296	0.909091							17260000	17270000	0	0
56358453	0.8							17270000	17280000	0	0
56358459	0.8							17280000	17290000	0	0
56375385	0.916667							17290000	17300000	0	0
56385017	0.846154							17300000	17310000	0	0
56385084	0.923077							17310000	17320000	0	0
56385120	0.818182							17320000	17330000	0	0
56386182	0.818182							17330000	17340000	0	0
56386854	0.818182							17340000	17350000	0	0
56386910	0.818182							17350000	17360000	0	0
56387050	1							17360000	17370000	0	0
56387201	0.846154							17370000	17380000	0	0
56387985	0.833333							17380000	17390000	0	0
56415332	0.818182							17390000	17400000	0	0
56415335	0.8							17400000	17410000	0	0
56415384	0.818182							17410000	17420000	0	0
56418168	0.8							17420000	17430000	0	0
56418193	0.818182							17430000	17440000	0	0
56418653	0.857143							17440000	17450000	0	0
56418675	0.8							17450000	17460000	0	0
56418745	0.857143							17460000	17470000	0	0
56418753	0.833333							17470000	17480000	0	0
56420085	0.818182							17480000	17490000	0	0
56420092	0.8							17490000	17500000	0	0
56420109	0.9							17500000	17510000	0	0
56420597	0.818182							17510000	17520000	0	0
56420604	0.8							17520000	17530000	0	0
56420605	0.818182							17530000	17540000	0	0
56420859	0.818182							17540000	17550000	0	0
56422338	0.842105							17550000	17560000	0	0
56422421	1							17560000	17570000	0	0
56422436	0.923077							17570000	17580000	0	0
56422493	0.916667							17580000	17590000	0	0
56422749	0.8							17590000	17600000	0	0
56423190	0.875							17600000	17610000	0	0
56423203	0.8							17610000	17620000	0	0
56423397	0.882353							17620000	17630000	0	0
56423413	0.9375							17630000	17640000	0	0
56423417	1							17640000	17650000	0	0
56423463	0.923077							17650000	17660000	0	0
56423510	0.8							17660000	17670000	0	0
56424248	0.928571							17670000	17680000	0	0
56424723	0.923077							17680000	17690000	0	0
56424773	0.857143							17690000	17700000	0	0
56424795	0.818182							17700000	17710000	0	0
56424797	0.818182							17710000	17720000	0	0
56424948	0.846154							17720000	17730000	0	0
56424999	0.846154							17730000	17740000	0	0
56425048	0.8125							17740000	17750000	0	0
56425680	0.823529							17750000	17760000	0	0
56425846	0.857143							17760000	17770000	0	0
56425865	1							17770000	17780000	0	0
56426304	0.818182							17780000	17790000	0	0
56426323	0.909091							17790000	17800000	0	0
56426955	0.833333							17800000	17810000	0	0
56427345	0.8							17810000	17820000	0	0
56428064	0.818182							17820000	17830000	0	0
56433297	0.923077							17830000	17840000	0	0
56433336	0.846154							17840000	17850000	0	0
56433337	0.846154							17850000	17860000	0	0
56435324	0.8							17860000	17870000	0	0
56436686	0.8							17870000	17880000	0	0
56436960	0.8							17880000	17890000	0	0
56437901	0.9							17890000	17900000	0	0
56437911	0.8							17900000	17910000	0	0
56441014	0.818182							17910000	17920000	0	0
56441029	0.818182							17920000	17930000	0	0
56441071	0.9							17930000	17940000	0	0
56441129	0.857143							17940000	17950000	0	0
56441961	0.8							17950000	17960000	0	0
56441967	0.8							17960000	17970000	0	0
56441982	0.8							17970000	17980000	0	0
56442067	0.818182							17980000	17990000	0	0
56442071	0.833333							17990000	18000000	0	0
56442191	0.818182							18000000	18010000	0	0
56442198	1							18010000	18020000	0	0
56442252	0.9							18020000	18030000	0	0
56442955	0.923077							18030000	18040000	0	0
56442984	0.909091							18040000	18050000	0	0
56444390	0.8125							18050000	18060000	0	0
56445399	0.8							18060000	18070000	0	0
56445435	0.833333							18070000	18080000	0	0
56446385	0.818182							18080000	18090000	0	0
56447373	0.928571							18090000	18100000	0	0
56447419	0.9375							18100000	18110000	0	0
56450123	0.8							18110000	18120000	0	0
56450140	0.818182							18120000	18130000	0	0
56450641	0.8							18130000	18140000	0	0
56453809	0.923077							18140000	18150000	0	0
56454070	0.8							18150000	18160000	0	0
56454407	0.8							18160000	18170000	0	0
56455016	0.8							18170000	18180000	0	0
56455207	0.809524							18180000	18190000	0	0
56455848	0.933333							18190000	18200000	0	0
56455913	1							18200000	18210000	0	0
56456020	1							18210000	18220000	0	0
56456038	0.916667							18220000	18230000	0	0
56456070	0.818182							18230000	18240000	0	0
56458121	0.866667							18240000	18250000	0	0
56458299	0.833333							18250000	18260000	0	0
56462399	0.818182							18260000	18270000	0	0
56463292	0.818182							18270000	18280000	0	0
56463293	0.818182							18280000	18290000	0	0
56463608	0.882353							18290000	18300000	0	0
56463611	0.882353							18300000	18310000	0	0
56463614	0.9375							18310000	18320000	0	0
56463628	0.85							18320000	18330000	0	0
56463634	0.809524							18330000	18340000	0	0
56463651	0.823529							18340000	18350000	1	0
56463652	0.833333							18350000	18360000	0	0
56464478	0.818182							18360000	18370000	1	0
56464498	0.9							18370000	18380000	0	0
56464516	1							18380000	18390000	0	0
56464529	1							18390000	18400000	0	0
56464578	1							18400000	18410000	0	0
56464838	0.9							18410000	18420000	0	0
56465062	0.857143							18420000	18430000	0	0
56465065	0.916667							18430000	18440000	0	0
56465085	0.909091							18440000	18450000	0	0
56465116	0.909091							18450000	18460000	0	0
56465132	0.916667							18460000	18470000	0	0
56465133	0.923077							18470000	18480000	0	0
56465143	0.916667							18480000	18490000	0	0
56465150	0.916667							18490000	18500000	0	0
56465166	0.833333							18500000	18510000	0	0
56486185	0.818182							18510000	18520000	0	0
56486243	0.8							18520000	18530000	0	0
56486288	0.8							18530000	18540000	0	0
56486859	0.818182							18540000	18550000	0	0
56487805	0.909091							18550000	18560000	0	0
56488414	0.909091							18560000	18570000	0	0
56489974	0.846154							18570000	18580000	0	0
56490553	0.8							18580000	18590000	0	0
56490589	0.823529							18590000	18600000	0	0
56490656	0.916667							18600000	18610000	0	0
56490729	0.833333							18610000	18620000	0	0
56491607	0.8							18620000	18630000	0	0
56492352	0.818182							18630000	18640000	0	0
56492387	0.8							18640000	18650000	0	0
56494064	0.8							18650000	18660000	0	0
56495058	1							18660000	18670000	0	0
56498398	0.866667							18670000	18680000	0	0
56498583	0.9							18680000	18690000	0	0
56498624	0.9							18690000	18700000	0	0
56499174	0.823529							18700000	18710000	0	0
56499824	1							18710000	18720000	0	0
56499877	0.8							18720000	18730000	0	0
56499903	0.823529							18730000	18740000	0	0
56500082	0.818182							18740000	18750000	0	0
56500133	0.8							18750000	18760000	0	0
56500150	0.8125							18760000	18770000	0	0
56500192	0.846154							18770000	18780000	0	0
56500230	0.833333							18780000	18790000	0	0
56500677	0.9							18790000	18800000	0	0
56500755	0.916667							18800000	18810000	0	0
56501585	0.8							18810000	18820000	0	0
56501590	0.8							18820000	18830000	0	0
56502397	0.8							18830000	18840000	0	0
56502469	0.9							18840000	18850000	0	0
56502492	0.9							18850000	18860000	0	0
56502497	0.9							18860000	18870000	0	0
56502501	0.9							18870000	18880000	0	0
56502574	0.8							18880000	18890000	0	0
56505312	0.818182							18890000	18900000	0	0
56505425	0.818182							18900000	18910000	0	0
56505582	0.833333							18910000	18920000	0	0
56506423	0.857143							18920000	18930000	0	0
56507197	0.818182							18930000	18940000	0	0
56510495	0.857143							18940000	18950000	0	0
56511649	0.9							18950000	18960000	0	0
56513757	0.818182							18960000	18970000	0	0
56514762	0.866667							18970000	18980000	0	0
56514771	0.8125							18980000	18990000	0	0
56514772	0.866667							18990000	19000000	0	0
56514775	0.875							19000000	19010000	0	0
56516985	1							19010000	19020000	0	0
56517000	0.909091							19020000	19030000	0	0
56518565	0.9							19030000	19040000	0	0
56518727	0.8							19040000	19050000	0	0
56518907	0.8							19050000	19060000	0	0
56520214	0.833333							19060000	19070000	0	0
56521497	0.909091							19070000	19080000	0	0
56524654	0.8125							19080000	19090000	0	0
56525803	0.818182							19090000	19100000	0	0
56525904	0.818182							19100000	19110000	0	0
56527758	0.857143							19110000	19120000	0	0
56529409	0.818182							19120000	19130000	0	0
56529421	0.818182							19130000	19140000	0	0
56529473	0.9							19140000	19150000	0	0
56531125	0.9							19150000	19160000	0	0
56531147	0.833333							19160000	19170000	0	0
56531178	0.833333							19170000	19180000	0	0
56531357	0.928571							19180000	19190000	0	0
56531378	0.818182							19190000	19200000	0	0
56531572	0.818182							19200000	19210000	0	0
56532847	0.833333							19210000	19220000	0	0
56532880	0.8							19220000	19230000	0	0
56533362	0.8							19230000	19240000	0	0
56533381	0.818182							19240000	19250000	0	0
56535610	0.8							19250000	19260000	0	0
56540982	0.8							19260000	19270000	0	0
56540987	0.8							19270000	19280000	0	0
56541031	0.818182							19280000	19290000	0	0
56542207	0.846154							19290000	19300000	0	0
56542231	0.846154							19300000	19310000	0	0
56543756	0.9							19310000	19320000	0	0
56547741	0.833333							19320000	19330000	0	0
56547778	0.818182							19330000	19340000	0	0
56547779	0.8							19340000	19350000	0	0
56547790	0.833333							19350000	19360000	0	0
56547831	0.8125							19360000	19370000	0	0
56547907	0.8							19370000	19380000	0	0
56547965	0.818182							19380000	19390000	0	0
56548011	0.823529							19390000	19400000	0	0
56548016	0.823529							19400000	19410000	0	0
56548024	0.823529							19410000	19420000	0	0
56548253	0.8							19420000	19430000	0	0
56548338	0.818182							19430000	19440000	0	0
56548426	0.8							19440000	19450000	0	0
56548531	0.833333							19450000	19460000	0	0
56549879	0.9							19460000	19470000	0	0
56549915	0.9							19470000	19480000	0	0
56550068	0.8							19480000	19490000	0	0
56555173	0.88							19490000	19500000	0	0
56555192	0.909091							19500000	19510000	0	0
56555195	0.88							19510000	19520000	0	0
56556247	0.909091							19520000	19530000	0	0
56556299	0.9							19530000	19540000	0	0
56556321	0.818182							19540000	19550000	0	0
56556744	0.8							19550000	19560000	0	0
56557017	0.818182							19560000	19570000	0	0
56557649	0.8							19570000	19580000	0	0
56557651	0.8							19580000	19590000	0	0
56558986	0.833333							19590000	19600000	0	0
56559039	0.818182							19600000	19610000	0	0
56559068	0.833333							19610000	19620000	0	0
56559191	0.8							19620000	19630000	0	0
56563019	0.833333							19630000	19640000	0	0
56563049	0.8							19640000	19650000	0	0
56563531	0.818182							19650000	19660000	0	0
56563532	0.818182							19660000	19670000	0	0
56564942	0.833333							19670000	19680000	0	0
56565602	0.8							19680000	19690000	0	0
56566585	0.8							19690000	19700000	0	0
56566670	0.8							19700000	19710000	0	0
56568933	0.833333							19710000	19720000	0	0
56570391	0.933333							19720000	19730000	0	0
56570538	0.869565							19730000	19740000	0	0
56572465	0.8							19740000	19750000	0	0
56576210	0.909091							19750000	19760000	0	0
56576263	0.818182							19760000	19770000	0	0
56576264	0.8							19770000	19780000	0	0
56576298	0.818182							19780000	19790000	0	0
56577784	0.818182							19790000	19800000	0	0
56578500	0.923077							19800000	19810000	0	0
56579096	0.823529							19810000	19820000	0	0
56579131	0.8125							19820000	19830000	0	0
56579691	0.916667							19830000	19840000	0	0
56579774	0.909091							19840000	19850000	0	0
56581201	0.888889							19850000	19860000	0	0
56581789	0.818182							19860000	19870000	0	0
56582407	0.818182							19870000	19880000	0	0
56582591	0.916667							19880000	19890000	0	0
56582620	1							19890000	19900000	0	0
56584752	0.875							19900000	19910000	0	0
56584773	0.875							19910000	19920000	0	0
56585802	0.833333							19920000	19930000	0	0
56585827	0.857143							19930000	19940000	0	0
56585946	0.8							19940000	19950000	0	0
56587372	0.8							19950000	19960000	0	0
56587401	0.909091							19960000	19970000	0	0
[truncated: 3,996 more rows]

## Sheet: Chr04
Genetic polymorphism found on Chr04 in Get++ (S1) population compared to the Micro-Tom genome sequence
SLmic1.0_ch04			(1Mpb window)
POSITION (bp)	AF in population		genomic interval		# polymorphic variations	average AF
5504902	1		0	1000000	0	0
12383486	0.836364		1000000	2000000	0	0
12390823	0.922078		2000000	3000000	2	0
12391951	0.857143		3000000	4000000	3	0
12865946	0.8		4000000	5000000	2	0
14148334	0.8		5000000	6000000	3	0.333333
19603058	1		6000000	7000000	3	0
28365687	1		7000000	8000000	1	0
54181407	0.833333		8000000	9000000	1	0
59404185	1		9000000	10000000	0	0
59692556	1		10000000	11000000	0	0
59856786	0.833333		11000000	12000000	1	0
64311477	1		12000000	13000000	4	0.853896
64414718	1		13000000	14000000	0	0
			14000000	15000000	4	0.2
			15000000	16000000	1	0
			16000000	17000000	0	0
			17000000	18000000	1	0
			18000000	19000000	0	0
			19000000	20000000	2	0.5
			20000000	21000000	1	0
			21000000	22000000	0	0
			22000000	23000000	2	0
			23000000	24000000	0	0
			24000000	25000000	2	0
			25000000	26000000	2	0
			26000000	27000000	0	0
			27000000	28000000	2	0
			28000000	29000000	1	1
			29000000	30000000	0	0
			30000000	31000000	0	0
			31000000	32000000	2	0
			32000000	33000000	1	0
			33000000	34000000	2	0
			34000000	35000000	1	0
			35000000	36000000	0	0
			36000000	37000000	0	0
			37000000	38000000	1	0
			38000000	39000000	1	0
			39000000	40000000	2	0
			40000000	41000000	2	0
			41000000	42000000	3	0
			42000000	43000000	0	0
			43000000	44000000	0	0
			44000000	45000000	2	0
			45000000	46000000	1	0
			46000000	47000000	1	0
			47000000	48000000	0	0
			48000000	49000000	1	0
			49000000	50000000	0	0
			50000000	51000000	1	0
			51000000	52000000	1	0
			52000000	53000000	1	0
			53000000	54000000	3	0
			54000000	55000000	2	0.416667
			55000000	56000000	2	0
			56000000	57000000	1	0
			57000000	58000000	2	0
			58000000	59000000	3	0
			59000000	60000000	7	0.404762
			60000000	61000000	0	0
			61000000	62000000	2	0
			62000000	63000000	2	0
			63000000	64000000	2	0
			64000000	65000000	5	0.4
			65000000	66000000	0	0
			66000000	67000000	0	0
			67000000	68000000	0	0
			68000000	69000000	0	0
			69000000	70000000	0	0
			70000000	71000000	0	0
			71000000	72000000	0	0
			72000000	73000000	0	0
			73000000	74000000	0	0
			74000000	75000000	0	0
			75000000	76000000	0	0
			76000000	77000000	0	0
			77000000	78000000	0	0
			78000000	79000000	0	0
			79000000	80000000	0	0
			80000000	81000000	0	0
			81000000	82000000	0	0
			82000000	83000000	0	0
			83000000	84000000	0	0
			84000000	85000000	0	0
			85000000	86000000	0	0
			86000000	87000000	0	0
			87000000	88000000	0	0
			88000000	89000000	0	0
			89000000	90000000	0	0
			90000000	91000000	0	0
			91000000	92000000	0	0
			92000000	93000000	0	0
			93000000	94000000	0	0
			94000000	95000000	0	0
			95000000	96000000	0	0
			96000000	97000000	0	0
			97000000	98000000	0	0
			98000000	99000000	0	0
			99000000	100000000	0	0
			100000000	101000000	0	0
					0	0

## Sheet: Chr05
Genetic polymorphism found on Chr05 in Get++ (S1) population compared to the Micro-Tom genome sequence
SLmic1.0_ch05			(1Mpb window)					(10Kbp window)
POSITION (bp)	AF in population		genomic interval		# polymorphic variations	average AF		genomic interval		# polymorphic variations	average AF
749745	0.818182		0	1000000	4	0.204545		0	10000	0	0
1217781	1		1000000	2000000	3	0.333333		10000	20000	1	0
2209380	1		2000000	3000000	4	0.25		20000	30000	0	0
3553343	1		3000000	4000000	3	0.333333		30000	40000	0	0
4501013	0.909091		4000000	5000000	3	0.30303		40000	50000	0	0
5782380	1		5000000	6000000	5	0.2		50000	60000	0	0
7326449	1		6000000	7000000	3	0		60000	70000	0	0
14918365	0.8		7000000	8000000	4	0.25		70000	80000	0	0
14918374	1		8000000	9000000	3	0		80000	90000	0	0
20657192	0.8		9000000	10000000	0	0		90000	100000	0	0
20657252	0.833333		10000000	11000000	1	0		100000	110000	0	0
20659765	0.8125		11000000	12000000	1	0		110000	120000	0	0
20664193	0.826087		12000000	13000000	0	0		120000	130000	0	0
20751642	0.8		13000000	14000000	0	0		130000	140000	0	0
20767756	0.846154		14000000	15000000	4	0.45		140000	150000	0	0
20767943	1		15000000	16000000	0	0		150000	160000	0	0
20775447	0.875		16000000	17000000	1	0		160000	170000	0	0
20794532	1		17000000	18000000	0	0		170000	180000	0	0
20798299	0.909091		18000000	19000000	1	0		180000	190000	0	0
20843196	1		19000000	20000000	1	0		190000	200000	0	0
20845500	1		20000000	21000000	41	0.451746		200000	210000	0	0
20853081	1		21000000	22000000	5	0.4		210000	220000	0	0
20858891	0.8		22000000	23000000	0	0		220000	230000	0	0
20871271	0.84		23000000	24000000	0	0		230000	240000	0	0
20873068	0.818182		24000000	25000000	1	0		240000	250000	0	0
20877573	0.833333		25000000	26000000	0	0		250000	260000	0	0
20877782	0.888889		26000000	27000000	0	0		260000	270000	0	0
20885882	0.916667		27000000	28000000	1	0.894737		270000	280000	0	0
20886651	0.84		28000000	29000000	0	0		280000	290000	0	0
20887707	0.882353		29000000	30000000	6	0.533333		290000	300000	0	0
21283125	1		30000000	31000000	8	0.486111		300000	310000	0	0
21287121	1		31000000	32000000	2	0.5		310000	320000	0	0
27960502	0.894737		32000000	33000000	1	0		320000	330000	0	0
29030495	0.8		33000000	34000000	0	0		330000	340000	0	0
29030501	0.8		34000000	35000000	0	0		340000	350000	0	0
29030507	0.8		35000000	36000000	0	0		350000	360000	0	0
29030512	0.8		36000000	37000000	0	0		360000	370000	0	0
30144806	1		37000000	38000000	0	0		370000	380000	0	0
30277266	1		38000000	39000000	0	0		380000	390000	0	0
30320780	1		39000000	40000000	0	0		390000	400000	0	0
30399924	0.888889		40000000	41000000	0	0		400000	410000	0	0
31361640	1		41000000	42000000	0	0		410000	420000	0	0
53756483	0.823529		42000000	43000000	1	0		420000	430000	0	0
53756880	1		43000000	44000000	0	0		430000	440000	0	0
53757908	0.8		44000000	45000000	1	0		440000	450000	0	0
53759445	0.8		45000000	46000000	1	0		450000	460000	0	0
53759447	0.8		46000000	47000000	1	0		460000	470000	0	0
53759456	0.823529		47000000	48000000	1	0		470000	480000	0	0
61594218	1		48000000	49000000	1	0		480000	490000	0	0
63436534	1		49000000	50000000	1	0		490000	500000	0	0
63869213	0.833333		50000000	51000000	1	0		500000	510000	0	0
			51000000	52000000	0	0		510000	520000	0	0
			52000000	53000000	1	0		520000	530000	0	0
			53000000	54000000	7	0.721008		530000	540000	1	0
			54000000	55000000	0	0		540000	550000	0	0
			55000000	56000000	0	0		550000	560000	0	0
			56000000	57000000	0	0		560000	570000	0	0
			57000000	58000000	0	0		570000	580000	0	0
			58000000	59000000	0	0		580000	590000	0	0
			59000000	60000000	1	0		590000	600000	0	0
			60000000	61000000	3	0		600000	610000	0	0
			61000000	62000000	2	0.5		610000	620000	0	0
			62000000	63000000	0	0		620000	630000	0	0
			63000000	64000000	6	0.305556		630000	640000	0	0
			64000000	65000000	4	0		640000	650000	0	0
			65000000	66000000	1	0		650000	660000	0	0
			66000000	67000000	3	0		660000	670000	0	0
			67000000	68000000	4	0		670000	680000	0	0
			68000000	69000000	1	0		680000	690000	0	0
								690000	700000	0	0
								700000	710000	0	0
								710000	720000	0	0
								720000	730000	0	0
								730000	740000	0	0
								740000	750000	1	0.818182
								750000	760000	0	0
								760000	770000	0	0
								770000	780000	0	0
								780000	790000	0	0
								790000	800000	1	0
								800000	810000	0	0
								810000	820000	0	0
								820000	830000	0	0
								830000	840000	0	0
								840000	850000	0	0
								850000	860000	0	0
								860000	870000	0	0
								870000	880000	0	0
								880000	890000	0	0
								890000	900000	0	0
								900000	910000	0	0
								910000	920000	0	0
								920000	930000	0	0
								930000	940000	0	0
								940000	950000	0	0
								950000	960000	0	0
								960000	970000	0	0
								970000	980000	0	0
								980000	990000	0	0
								990000	1000000	0	0
								1000000	1010000	0	0
								1010000	1020000	0	0
								1020000	1030000	0	0
								1030000	1040000	0	0
								1040000	1050000	0	0
								1050000	1060000	0	0
								1060000	1070000	0	0
								1070000	1080000	0	0
								1080000	1090000	0	0
								1090000	1100000	0	0
								1100000	1110000	0	0
								1110000	1120000	0	0
								1120000	1130000	0	0
								1130000	1140000	0	0
								1140000	1150000	0	0
								1150000	1160000	0	0
								1160000	1170000	0	0
								1170000	1180000	0	0
								1180000	1190000	0	0
								1190000	1200000	0	0
								1200000	1210000	0	0
								1210000	1220000	1	1
								1220000	1230000	0	0
								1230000	1240000	0	0
								1240000	1250000	0	0
								1250000	1260000	0	0
								1260000	1270000	0	0
								1270000	1280000	0	0
								1280000	1290000	0	0
								1290000	1300000	0	0
								1300000	1310000	0	0
								1310000	1320000	0	0
								1320000	1330000	0	0
								1330000	1340000	0	0
								1340000	1350000	0	0
								1350000	1360000	0	0
								1360000	1370000	0	0
								1370000	1380000	0	0
								1380000	1390000	0	0
								1390000	1400000	0	0
								1400000	1410000	0	0
								1410000	1420000	0	0
								1420000	1430000	0	0
								1430000	1440000	0	0
								1440000	1450000	0	0
								1450000	1460000	0	0
								1460000	1470000	0	0
								1470000	1480000	0	0
								1480000	1490000	0	0
								1490000	1500000	0	0
								1500000	1510000	1	0
								1510000	1520000	0	0
								1520000	1530000	0	0
								1530000	1540000	0	0
								1540000	1550000	0	0
								1550000	1560000	0	0
								1560000	1570000	0	0
								1570000	1580000	0	0
								1580000	1590000	0	0
								1590000	1600000	0	0
								1600000	1610000	0	0
								1610000	1620000	0	0
								1620000	1630000	0	0
								1630000	1640000	0	0
								1640000	1650000	0	0
								1650000	1660000	0	0
								1660000	1670000	0	0
								1670000	1680000	0	0
								1680000	1690000	0	0
								1690000	1700000	0	0
								1700000	1710000	0	0
								1710000	1720000	0	0
								1720000	1730000	0	0
								1730000	1740000	0	0
								1740000	1750000	0	0
								1750000	1760000	0	0
								1760000	1770000	0	0
								1770000	1780000	0	0
								1780000	1790000	0	0
								1790000	1800000	0	0
								1800000	1810000	0	0
								1810000	1820000	0	0
								1820000	1830000	0	0
								1830000	1840000	0	0
								1840000	1850000	0	0
								1850000	1860000	0	0
								1860000	1870000	0	0
								1870000	1880000	0	0
								1880000	1890000	0	0
								1890000	1900000	0	0
								1900000	1910000	1	0
								1910000	1920000	0	0
								1920000	1930000	0	0
								1930000	1940000	0	0
								1940000	1950000	0	0
								1950000	1960000	0	0
								1960000	1970000	0	0
								1970000	1980000	0	0
								1980000	1990000	0	0
								1990000	2000000	0	0
								2000000	2010000	0	0
								2010000	2020000	0	0
								2020000	2030000	0	0
								2030000	2040000	0	0
								2040000	2050000	0	0
								2050000	2060000	0	0
								2060000	2070000	0	0
								2070000	2080000	0	0
								2080000	2090000	0	0
								2090000	2100000	0	0
								2100000	2110000	0	0
								2110000	2120000	0	0
								2120000	2130000	1	0
								2130000	2140000	0	0
								2140000	2150000	0	0
								2150000	2160000	0	0
								2160000	2170000	0	0
								2170000	2180000	0	0
								2180000	2190000	0	0
								2190000	2200000	0	0
								2200000	2210000	1	1
								2210000	2220000	0	0
								2220000	2230000	0	0
								2230000	2240000	0	0
								2240000	2250000	0	0
								2250000	2260000	0	0
								2260000	2270000	0	0
								2270000	2280000	0	0
								2280000	2290000	0	0
								2290000	2300000	1	0
								2300000	2310000	0	0
								2310000	2320000	0	0
								2320000	2330000	0	0
								2330000	2340000	0	0
								2340000	2350000	0	0
								2350000	2360000	0	0
								2360000	2370000	0	0
								2370000	2380000	0	0
								2380000	2390000	0	0
								2390000	2400000	0	0
								2400000	2410000	0	0
								2410000	2420000	0	0
								2420000	2430000	0	0
								2430000	2440000	0	0
								2440000	2450000	0	0
								2450000	2460000	0	0
								2460000	2470000	0	0
								2470000	2480000	0	0
								2480000	2490000	0	0
								2490000	2500000	0	0
								2500000	2510000	0	0
								2510000	2520000	0	0
								2520000	2530000	0	0
								2530000	2540000	0	0
								2540000	2550000	0	0
								2550000	2560000	0	0
								2560000	2570000	0	0
								2570000	2580000	0	0
								2580000	2590000	0	0
								2590000	2600000	0	0
								2600000	2610000	0	0
								2610000	2620000	0	0
								2620000	2630000	0	0
								2630000	2640000	0	0
								2640000	2650000	0	0
								2650000	2660000	0	0
								2660000	2670000	0	0
								2670000	2680000	0	0
								2680000	2690000	1	0
								2690000	2700000	0	0
								2700000	2710000	0	0
								2710000	2720000	0	0
								2720000	2730000	0	0
								2730000	2740000	0	0
								2740000	2750000	0	0
								2750000	2760000	0	0
								2760000	2770000	0	0
								2770000	2780000	0	0
								2780000	2790000	0	0
								2790000	2800000	0	0
								2800000	2810000	0	0
								2810000	2820000	0	0
								2820000	2830000	0	0
								2830000	2840000	0	0
								2840000	2850000	0	0
								2850000	2860000	0	0
								2860000	2870000	0	0
								2870000	2880000	0	0
								2880000	2890000	0	0
								2890000	2900000	0	0
								2900000	2910000	0	0
								2910000	2920000	0	0
								2920000	2930000	0	0
								2930000	2940000	0	0
								2940000	2950000	0	0
								2950000	2960000	0	0
								2960000	2970000	0	0
								2970000	2980000	0	0
								2980000	2990000	0	0
								2990000	3000000	0	0
								3000000	3010000	0	0
								3010000	3020000	0	0
								3020000	3030000	0	0
								3030000	3040000	0	0
								3040000	3050000	0	0
								3050000	3060000	0	0
								3060000	3070000	0	0
								3070000	3080000	0	0
								3080000	3090000	0	0
								3090000	3100000	0	0
								3100000	3110000	1	0
								3110000	3120000	0	0
								3120000	3130000	0	0
								3130000	3140000	0	0
								3140000	3150000	0	0
								3150000	3160000	0	0
								3160000	3170000	0	0
								3170000	3180000	0	0
								3180000	3190000	0	0
								3190000	3200000	0	0
								3200000	3210000	0	0
								3210000	3220000	0	0
								3220000	3230000	0	0
								3230000	3240000	0	0
								3240000	3250000	0	0
								3250000	3260000	0	0
								3260000	3270000	0	0
								3270000	3280000	0	0
								3280000	3290000	0	0
								3290000	3300000	0	0
								3300000	3310000	0	0
								3310000	3320000	0	0
								3320000	3330000	0	0
								3330000	3340000	0	0
								3340000	3350000	0	0
								3350000	3360000	0	0
								3360000	3370000	0	0
								3370000	3380000	0	0
								3380000	3390000	0	0
								3390000	3400000	0	0
								3400000	3410000	0	0
								3410000	3420000	0	0
								3420000	3430000	0	0
								3430000	3440000	0	0
								3440000	3450000	0	0
								3450000	3460000	0	0
								3460000	3470000	0	0
								3470000	3480000	0	0
								3480000	3490000	0	0
								3490000	3500000	0	0
								3500000	3510000	0	0
								3510000	3520000	0	0
								3520000	3530000	0	0
								3530000	3540000	0	0
								3540000	3550000	0	0
								3550000	3560000	2	0.5
								3560000	3570000	0	0
								3570000	3580000	0	0
								3580000	3590000	0	0
								3590000	3600000	0	0
								3600000	3610000	0	0
								3610000	3620000	0	0
								3620000	3630000	0	0
								3630000	3640000	0	0
								3640000	3650000	0	0
								3650000	3660000	0	0
								3660000	3670000	0	0
								3670000	3680000	0	0
								3680000	3690000	0	0
								3690000	3700000	0	0
								3700000	3710000	0	0
								3710000	3720000	0	0
								3720000	3730000	0	0
								3730000	3740000	0	0
								3740000	3750000	0	0
								3750000	3760000	0	0
								3760000	3770000	0	0
								3770000	3780000	0	0
								3780000	3790000	0	0
								3790000	3800000	0	0
								3800000	3810000	0	0
								3810000	3820000	0	0
								3820000	3830000	0	0
								3830000	3840000	0	0
								3840000	3850000	0	0
								3850000	3860000	0	0
								3860000	3870000	0	0
								3870000	3880000	0	0
								3880000	3890000	0	0
								3890000	3900000	0	0
								3900000	3910000	0	0
								3910000	3920000	0	0
								3920000	3930000	0	0
								3930000	3940000	0	0
								3940000	3950000	0	0
								3950000	3960000	0	0
								3960000	3970000	0	0
								3970000	3980000	0	0
								3980000	3990000	0	0
								3990000	4000000	0	0
								4000000	4010000	0	0
								4010000	4020000	0	0
								4020000	4030000	0	0
								4030000	4040000	0	0
								4040000	4050000	0	0
								4050000	4060000	0	0
								4060000	4070000	0	0
								4070000	4080000	0	0
								4080000	4090000	0	0
								4090000	4100000	0	0
								4100000	4110000	0	0
								4110000	4120000	0	0
								4120000	4130000	0	0
								4130000	4140000	0	0
								4140000	4150000	0	0
								4150000	4160000	1	0
								4160000	4170000	0	0
								4170000	4180000	0	0
								4180000	4190000	0	0
								4190000	4200000	0	0
								4200000	4210000	0	0
								4210000	4220000	0	0
								4220000	4230000	0	0
								4230000	4240000	0	0
								4240000	4250000	0	0
								4250000	4260000	0	0
								4260000	4270000	0	0
								4270000	4280000	0	0
								4280000	4290000	1	0
								4290000	4300000	0	0
								4300000	4310000	0	0
								4310000	4320000	0	0
								4320000	4330000	0	0
								4330000	4340000	0	0
								4340000	4350000	0	0
								4350000	4360000	0	0
								4360000	4370000	0	0
								4370000	4380000	0	0
								4380000	4390000	0	0
								4390000	4400000	0	0
								4400000	4410000	0	0
								4410000	4420000	0	0
								4420000	4430000	0	0
								4430000	4440000	0	0
								4440000	4450000	0	0
								4450000	4460000	0	0
								4460000	4470000	0	0
								4470000	4480000	0	0
								4480000	4490000	0	0
								4490000	4500000	0	0
								4500000	4510000	1	0.909091
								4510000	4520000	0	0
								4520000	4530000	0	0
								4530000	4540000	0	0
								4540000	4550000	0	0
								4550000	4560000	0	0
								4560000	4570000	0	0
								4570000	4580000	0	0
								4580000	4590000	0	0
								4590000	4600000	0	0
								4600000	4610000	0	0
								4610000	4620000	0	0
								4620000	4630000	0	0
								4630000	4640000	0	0
								4640000	4650000	0	0
								4650000	4660000	0	0
								4660000	4670000	0	0
								4670000	4680000	0	0
								4680000	4690000	0	0
								4690000	4700000	0	0
								4700000	4710000	0	0
								4710000	4720000	0	0
								4720000	4730000	0	0
								4730000	4740000	0	0
								4740000	4750000	0	0
								4750000	4760000	0	0
								4760000	4770000	0	0
								4770000	4780000	0	0
								4780000	4790000	0	0
								4790000	4800000	0	0
								4800000	4810000	0	0
								4810000	4820000	0	0
								4820000	4830000	0	0
								4830000	4840000	0	0
								4840000	4850000	0	0
								4850000	4860000	0	0
								4860000	4870000	0	0
								4870000	4880000	0	0
								4880000	4890000	0	0
								4890000	4900000	0	0
								4900000	4910000	0	0
								4910000	4920000	0	0
								4920000	4930000	0	0
								4930000	4940000	0	0
								4940000	4950000	0	0
								4950000	4960000	0	0
								4960000	4970000	0	0
								4970000	4980000	0	0
								4980000	4990000	0	0
								4990000	5000000	0	0
								5000000	5010000	0	0
								5010000	5020000	0	0
								5020000	5030000	0	0
								5030000	5040000	0	0
								5040000	5050000	0	0
								5050000	5060000	0	0
								5060000	5070000	0	0
								5070000	5080000	0	0
								5080000	5090000	0	0
								5090000	5100000	0	0
								5100000	5110000	0	0
								5110000	5120000	0	0
								5120000	5130000	0	0
								5130000	5140000	0	0
								5140000	5150000	0	0
								5150000	5160000	0	0
								5160000	5170000	0	0
								5170000	5180000	0	0
								5180000	5190000	0	0
								5190000	5200000	0	0
								5200000	5210000	0	0
								5210000	5220000	0	0
								5220000	5230000	0	0
								5230000	5240000	0	0
								5240000	5250000	0	0
								5250000	5260000	0	0
								5260000	5270000	0	0
								5270000	5280000	0	0
								5280000	5290000	0	0
								5290000	5300000	0	0
								5300000	5310000	0	0
								5310000	5320000	0	0
								5320000	5330000	0	0
								5330000	5340000	0	0
								5340000	5350000	0	0
								5350000	5360000	0	0
								5360000	5370000	0	0
								5370000	5380000	0	0
								5380000	5390000	0	0
								5390000	5400000	0	0
								5400000	5410000	0	0
								5410000	5420000	0	0
								5420000	5430000	0	0
								5430000	5440000	1	0
								5440000	5450000	0	0
								5450000	5460000	0	0
								5460000	5470000	0	0
								5470000	5480000	0	0
								5480000	5490000	0	0
								5490000	5500000	0	0
								5500000	5510000	0	0
								5510000	5520000	0	0
								5520000	5530000	0	0
								5530000	5540000	1	0
								5540000	5550000	0	0
								5550000	5560000	0	0
								5560000	5570000	0	0
								5570000	5580000	0	0
								5580000	5590000	0	0
								5590000	5600000	0	0
								5600000	5610000	0	0
								5610000	5620000	0	0
								5620000	5630000	0	0
								5630000	5640000	0	0
								5640000	5650000	0	0
								5650000	5660000	0	0
								5660000	5670000	0	0
								5670000	5680000	1	0
								5680000	5690000	0	0
								5690000	5700000	0	0
								5700000	5710000	0	0
								5710000	5720000	0	0
								5720000	5730000	0	0
								5730000	5740000	0	0
								5740000	5750000	0	0
								5750000	5760000	0	0
								5760000	5770000	0	0
								5770000	5780000	0	0
								5780000	5790000	2	0.5
								5790000	5800000	0	0
								5800000	5810000	0	0
								5810000	5820000	0	0
								5820000	5830000	0	0
								5830000	5840000	0	0
								5840000	5850000	0	0
								5850000	5860000	0	0
								5860000	5870000	0	0
								5870000	5880000	0	0
								5880000	5890000	0	0
								5890000	5900000	0	0
								5900000	5910000	0	0
								5910000	5920000	0	0
								5920000	5930000	0	0
								5930000	5940000	0	0
								5940000	5950000	0	0
								5950000	5960000	0	0
								5960000	5970000	0	0
								5970000	5980000	0	0
								5980000	5990000	0	0
								5990000	6000000	0	0
								6000000	6010000	0	0
								6010000	6020000	0	0
								6020000	6030000	0	0
								6030000	6040000	0	0
								6040000	6050000	0	0
								6050000	6060000	1	0
								6060000	6070000	0	0
								6070000	6080000	0	0
								6080000	6090000	0	0
								6090000	6100000	0	0
								6100000	6110000	0	0
								6110000	6120000	0	0
								6120000	6130000	0	0
								6130000	6140000	0	0
								6140000	6150000	0	0
								6150000	6160000	0	0
								6160000	6170000	0	0
								6170000	6180000	0	0
								6180000	6190000	0	0
								6190000	6200000	0	0
								6200000	6210000	0	0
								6210000	6220000	0	0
								6220000	6230000	0	0
								6230000	6240000	0	0
								6240000	6250000	0	0
								6250000	6260000	0	0
								6260000	6270000	0	0
								6270000	6280000	0	0
								6280000	6290000	0	0
								6290000	6300000	0	0
								6300000	6310000	0	0
								6310000	6320000	0	0
								6320000	6330000	0	0
								6330000	6340000	0	0
								6340000	6350000	0	0
								6350000	6360000	0	0
								6360000	6370000	0	0
								6370000	6380000	0	0
								6380000	6390000	0	0
								6390000	6400000	0	0
								6400000	6410000	0	0
								6410000	6420000	0	0
								6420000	6430000	0	0
								6430000	6440000	0	0
								6440000	6450000	0	0
								6450000	6460000	0	0
								6460000	6470000	0	0
								6470000	6480000	0	0
								6480000	6490000	0	0
								6490000	6500000	0	0
								6500000	6510000	0	0
								6510000	6520000	0	0
								6520000	6530000	0	0
								6530000	6540000	0	0
								6540000	6550000	0	0
								6550000	6560000	0	0
								6560000	6570000	0	0
								6570000	6580000	0	0
								6580000	6590000	0	0
								6590000	6600000	0	0
								6600000	6610000	0	0
								6610000	6620000	0	0
								6620000	6630000	0	0
								6630000	6640000	0	0
								6640000	6650000	0	0
								6650000	6660000	0	0
								6660000	6670000	0	0
								6670000	6680000	0	0
								6680000	6690000	0	0
								6690000	6700000	1	0
								6700000	6710000	0	0
								6710000	6720000	0	0
								6720000	6730000	0	0
								6730000	6740000	0	0
								6740000	6750000	0	0
								6750000	6760000	0	0
								6760000	6770000	0	0
								6770000	6780000	0	0
								6780000	6790000	0	0
								6790000	6800000	0	0
								6800000	6810000	0	0
								6810000	6820000	0	0
								6820000	6830000	0	0
								6830000	6840000	0	0
								6840000	6850000	0	0
								6850000	6860000	0	0
								6860000	6870000	0	0
								6870000	6880000	0	0
								6880000	6890000	0	0
								6890000	6900000	0	0
								6900000	6910000	0	0
								6910000	6920000	0	0
								6920000	6930000	0	0
								6930000	6940000	0	0
								6940000	6950000	0	0
								6950000	6960000	0	0
								6960000	6970000	0	0
								6970000	6980000	1	0
								6980000	6990000	0	0
								6990000	7000000	0	0
								7000000	7010000	0	0
								7010000	7020000	0	0
								7020000	7030000	0	0
								7030000	7040000	0	0
								7040000	7050000	0	0
								7050000	7060000	0	0
								7060000	7070000	0	0
								7070000	7080000	0	0
								7080000	7090000	0	0
								7090000	7100000	0	0
								7100000	7110000	0	0
								7110000	7120000	0	0
								7120000	7130000	0	0
								7130000	7140000	0	0
								7140000	7150000	0	0
								7150000	7160000	0	0
								7160000	7170000	0	0
								7170000	7180000	0	0
								7180000	7190000	0	0
								7190000	7200000	0	0
								7200000	7210000	0	0
								7210000	7220000	0	0
								7220000	7230000	0	0
								7230000	7240000	0	0
								7240000	7250000	0	0
								7250000	7260000	0	0
								7260000	7270000	0	0
								7270000	7280000	0	0
								7280000	7290000	0	0
								7290000	7300000	0	0
								7300000	7310000	0	0
								7310000	7320000	0	0
								7320000	7330000	2	0.5
								7330000	7340000	0	0
								7340000	7350000	0	0
								7350000	7360000	1	0
								7360000	7370000	0	0
								7370000	7380000	0	0
								7380000	7390000	0	0
								7390000	7400000	0	0
								7400000	7410000	0	0
								7410000	7420000	0	0
								7420000	7430000	0	0
								7430000	7440000	0	0
								7440000	7450000	0	0
								7450000	7460000	0	0
								7460000	7470000	0	0
								7470000	7480000	0	0
								7480000	7490000	0	0
								7490000	7500000	0	0
								7500000	7510000	0	0
								7510000	7520000	0	0
								7520000	7530000	0	0
								7530000	7540000	0	0
								7540000	7550000	0	0
								7550000	7560000	0	0
								7560000	7570000	0	0
								7570000	7580000	0	0
								7580000	7590000	0	0
								7590000	7600000	0	0
								7600000	7610000	0	0
								7610000	7620000	0	0
								7620000	7630000	0	0
								7630000	7640000	1	0
								7640000	7650000	0	0
								7650000	7660000	0	0
								7660000	7670000	0	0
								7670000	7680000	0	0
								7680000	7690000	0	0
								7690000	7700000	0	0
								7700000	7710000	0	0
								7710000	7720000	0	0
								7720000	7730000	0	0
								7730000	7740000	0	0
								7740000	7750000	0	0
								7750000	7760000	0	0
								7760000	7770000	0	0
								7770000	7780000	0	0
								7780000	7790000	0	0
								7790000	7800000	0	0
								7800000	7810000	0	0
								7810000	7820000	0	0
								7820000	7830000	0	0
								7830000	7840000	0	0
								7840000	7850000	0	0
								7850000	7860000	0	0
								7860000	7870000	0	0
								7870000	7880000	0	0
								7880000	7890000	0	0
								7890000	7900000	0	0
								7900000	7910000	0	0
								7910000	7920000	0	0
								7920000	7930000	0	0
								7930000	7940000	0	0
								7940000	7950000	0	0
								7950000	7960000	0	0
								7960000	7970000	0	0
								7970000	7980000	0	0
								7980000	7990000	0	0
								7990000	8000000	0	0
								8000000	8010000	0	0
								8010000	8020000	0	0
								8020000	8030000	0	0
								8030000	8040000	1	0
								8040000	8050000	0	0
								8050000	8060000	0	0
								8060000	8070000	0	0
								8070000	8080000	0	0
								8080000	8090000	0	0
								8090000	8100000	0	0
								8100000	8110000	0	0
								8110000	8120000	0	0
								8120000	8130000	0	0
								8130000	8140000	0	0
								8140000	8150000	0	0
								8150000	8160000	0	0
								8160000	8170000	0	0
								8170000	8180000	0	0
								8180000	8190000	0	0
								8190000	8200000	0	0
								8200000	8210000	0	0
								8210000	8220000	0	0
								8220000	8230000	0	0
								8230000	8240000	0	0
								8240000	8250000	0	0
								8250000	8260000	0	0
								8260000	8270000	0	0
								8270000	8280000	0	0
								8280000	8290000	0	0
								8290000	8300000	0	0
								8300000	8310000	0	0
								8310000	8320000	0	0
								8320000	8330000	0	0
								8330000	8340000	0	0
								8340000	8350000	1	0
								8350000	8360000	0	0
								8360000	8370000	0	0
								8370000	8380000	0	0
								8380000	8390000	0	0
								8390000	8400000	0	0
								8400000	8410000	0	0
								8410000	8420000	0	0
								8420000	8430000	0	0
								8430000	8440000	0	0
								8440000	8450000	0	0
								8450000	8460000	0	0
								8460000	8470000	0	0
								8470000	8480000	0	0
								8480000	8490000	0	0
								8490000	8500000	0	0
								8500000	8510000	0	0
								8510000	8520000	0	0
								8520000	8530000	0	0
								8530000	8540000	0	0
								8540000	8550000	0	0
								8550000	8560000	0	0
								8560000	8570000	0	0
								8570000	8580000	0	0
								8580000	8590000	0	0
								8590000	8600000	0	0
								8600000	8610000	0	0
								8610000	8620000	0	0
								8620000	8630000	0	0
								8630000	8640000	0	0
								8640000	8650000	0	0
								8650000	8660000	0	0
								8660000	8670000	0	0
								8670000	8680000	0	0
								8680000	8690000	0	0
								8690000	8700000	0	0
								8700000	8710000	0	0
								8710000	8720000	0	0
								8720000	8730000	0	0
								8730000	8740000	0	0
								8740000	8750000	0	0
								8750000	8760000	0	0
								8760000	8770000	0	0
								8770000	8780000	0	0
								8780000	8790000	0	0
								8790000	8800000	0	0
								8800000	8810000	1	0
								8810000	8820000	0	0
								8820000	8830000	0	0
								8830000	8840000	0	0
								8840000	8850000	0	0
								8850000	8860000	0	0
								8860000	8870000	0	0
								8870000	8880000	0	0
								8880000	8890000	0	0
								8890000	8900000	0	0
								8900000	8910000	0	0
								8910000	8920000	0	0
								8920000	8930000	0	0
								8930000	8940000	0	0
								8940000	8950000	0	0
								8950000	8960000	0	0
								8960000	8970000	0	0
								8970000	8980000	0	0
								8980000	8990000	0	0
								8990000	9000000	0	0
								9000000	9010000	0	0
								9010000	9020000	0	0
								9020000	9030000	0	0
								9030000	9040000	0	0
								9040000	9050000	0	0
								9050000	9060000	0	0
								9060000	9070000	0	0
								9070000	9080000	0	0
								9080000	9090000	0	0
								9090000	9100000	0	0
								9100000	9110000	0	0
								9110000	9120000	0	0
								9120000	9130000	0	0
								9130000	9140000	0	0
								9140000	9150000	0	0
								9150000	9160000	0	0
								9160000	9170000	0	0
								9170000	9180000	0	0
								9180000	9190000	0	0
								9190000	9200000	0	0
								9200000	9210000	0	0
								9210000	9220000	0	0
								9220000	9230000	0	0
								9230000	9240000	0	0
								9240000	9250000	0	0
								9250000	9260000	0	0
								9260000	9270000	0	0
								9270000	9280000	0	0
								9280000	9290000	0	0
								9290000	9300000	0	0
								9300000	9310000	0	0
								9310000	9320000	0	0
								9320000	9330000	0	0
								9330000	9340000	0	0
								9340000	9350000	0	0
								9350000	9360000	0	0
								9360000	9370000	0	0
								9370000	9380000	0	0
								9380000	9390000	0	0
								9390000	9400000	0	0
								9400000	9410000	0	0
								9410000	9420000	0	0
								9420000	9430000	0	0
								9430000	9440000	0	0
								9440000	9450000	0	0
								9450000	9460000	0	0
								9460000	9470000	0	0
								9470000	9480000	0	0
								9480000	9490000	0	0
								9490000	9500000	0	0
								9500000	9510000	0	0
								9510000	9520000	0	0
								9520000	9530000	0	0
								9530000	9540000	0	0
								9540000	9550000	0	0
								9550000	9560000	0	0
								9560000	9570000	0	0
								9570000	9580000	0	0
								9580000	9590000	0	0
								9590000	9600000	0	0
								9600000	9610000	0	0
								9610000	9620000	0	0
								9620000	9630000	0	0
								9630000	9640000	0	0
								9640000	9650000	0	0
								9650000	9660000	0	0
								9660000	9670000	0	0
								9670000	9680000	0	0
								9680000	9690000	0	0
								9690000	9700000	0	0
								9700000	9710000	0	0
								9710000	9720000	0	0
								9720000	9730000	0	0
								9730000	9740000	0	0
								9740000	9750000	0	0
								9750000	9760000	0	0
								9760000	9770000	0	0
								9770000	9780000	0	0
								9780000	9790000	0	0
								9790000	9800000	0	0
								9800000	9810000	0	0
								9810000	9820000	0	0
								9820000	9830000	0	0
								9830000	9840000	0	0
								9840000	9850000	0	0
								9850000	9860000	0	0
								9860000	9870000	0	0
								9870000	9880000	0	0
								9880000	9890000	0	0
								9890000	9900000	0	0
								9900000	9910000	0	0
								9910000	9920000	0	0
								9920000	9930000	0	0
								9930000	9940000	0	0
								9940000	9950000	0	0
								9950000	9960000	0	0
								9960000	9970000	0	0
								9970000	9980000	0	0
								9980000	9990000	0	0
								9990000	10000000	0	0
								10000000	10010000	0	0
								10010000	10020000	0	0
								10020000	10030000	0	0
								10030000	10040000	0	0
								10040000	10050000	0	0
								10050000	10060000	0	0
								10060000	10070000	0	0
								10070000	10080000	0	0
								10080000	10090000	0	0
								10090000	10100000	0	0
								10100000	10110000	0	0
								10110000	10120000	0	0
								10120000	10130000	0	0
								10130000	10140000	0	0
								10140000	10150000	0	0
								10150000	10160000	0	0
								10160000	10170000	0	0
								10170000	10180000	0	0
								10180000	10190000	0	0
								10190000	10200000	0	0
								10200000	10210000	0	0
								10210000	10220000	0	0
								10220000	10230000	0	0
								10230000	10240000	0	0
								10240000	10250000	0	0
								10250000	10260000	0	0
								10260000	10270000	0	0
								10270000	10280000	0	0
								10280000	10290000	0	0
								10290000	10300000	0	0
								10300000	10310000	0	0
								10310000	10320000	0	0
								10320000	10330000	0	0
								10330000	10340000	0	0
								10340000	10350000	0	0
								10350000	10360000	0	0
								10360000	10370000	0	0
								10370000	10380000	0	0
								10380000	10390000	0	0
								10390000	10400000	0	0
								10400000	10410000	0	0
								10410000	10420000	0	0
								10420000	10430000	0	0
								10430000	10440000	0	0
								10440000	10450000	0	0
								10450000	10460000	0	0
								10460000	10470000	0	0
								10470000	10480000	0	0
								10480000	10490000	0	0
								10490000	10500000	0	0
								10500000	10510000	0	0
								10510000	10520000	0	0
								10520000	10530000	0	0
								10530000	10540000	0	0
								10540000	10550000	0	0
								10550000	10560000	0	0
								10560000	10570000	0	0
								10570000	10580000	0	0
								10580000	10590000	0	0
								10590000	10600000	0	0
								10600000	10610000	0	0
								10610000	10620000	0	0
								10620000	10630000	0	0
								10630000	10640000	0	0
								10640000	10650000	0	0
								10650000	10660000	0	0
								10660000	10670000	0	0
								10670000	10680000	0	0
								10680000	10690000	0	0
								10690000	10700000	0	0
								10700000	10710000	0	0
								10710000	10720000	0	0
								10720000	10730000	0	0
								10730000	10740000	0	0
								10740000	10750000	0	0
								10750000	10760000	0	0
								10760000	10770000	0	0
								10770000	10780000	0	0
								10780000	10790000	0	0
								10790000	10800000	0	0
								10800000	10810000	0	0
								10810000	10820000	0	0
								10820000	10830000	0	0
								10830000	10840000	0	0
								10840000	10850000	0	0
								10850000	10860000	0	0
								10860000	10870000	0	0
								10870000	10880000	0	0
								10880000	10890000	0	0
								10890000	10900000	0	0
								10900000	10910000	0	0
								10910000	10920000	0	0
								10920000	10930000	0	0
								10930000	10940000	0	0
								10940000	10950000	1	0
								10950000	10960000	0	0
								10960000	10970000	0	0
								10970000	10980000	0	0
								10980000	10990000	0	0
								10990000	11000000	0	0
								11000000	11010000	0	0
								11010000	11020000	0	0
								11020000	11030000	0	0
								11030000	11040000	0	0
								11040000	11050000	0	0
								11050000	11060000	1	0
								11060000	11070000	0	0
								11070000	11080000	0	0
								11080000	11090000	0	0
								11090000	11100000	0	0
								11100000	11110000	0	0
								11110000	11120000	0	0
								11120000	11130000	0	0
								11130000	11140000	0	0
								11140000	11150000	0	0
								11150000	11160000	0	0
								11160000	11170000	0	0
								11170000	11180000	0	0
								11180000	11190000	0	0
								11190000	11200000	0	0
								11200000	11210000	0	0
								11210000	11220000	0	0
								11220000	11230000	0	0
								11230000	11240000	0	0
								11240000	11250000	0	0
								11250000	11260000	0	0
								11260000	11270000	0	0
								11270000	11280000	0	0
								11280000	11290000	0	0
								11290000	11300000	0	0
								11300000	11310000	0	0
								11310000	11320000	0	0
								11320000	11330000	0	0
								11330000	11340000	0	0
								11340000	11350000	0	0
								11350000	11360000	0	0
								11360000	11370000	0	0
								11370000	11380000	0	0
								11380000	11390000	0	0
								11390000	11400000	0	0
								11400000	11410000	0	0
								11410000	11420000	0	0
								11420000	11430000	0	0
								11430000	11440000	0	0
								11440000	11450000	0	0
								11450000	11460000	0	0
								11460000	11470000	0	0
								11470000	11480000	0	0
								11480000	11490000	0	0
								11490000	11500000	0	0
								11500000	11510000	0	0
								11510000	11520000	0	0
								11520000	11530000	0	0
								11530000	11540000	0	0
								11540000	11550000	0	0
								11550000	11560000	0	0
								11560000	11570000	0	0
								11570000	11580000	0	0
								11580000	11590000	0	0
								11590000	11600000	0	0
								11600000	11610000	0	0
								11610000	11620000	0	0
								11620000	11630000	0	0
								11630000	11640000	0	0
								11640000	11650000	0	0
								11650000	11660000	0	0
								11660000	11670000	0	0
								11670000	11680000	0	0
								11680000	11690000	0	0
								11690000	11700000	0	0
								11700000	11710000	0	0
								11710000	11720000	0	0
								11720000	11730000	0	0
								11730000	11740000	0	0
								11740000	11750000	0	0
								11750000	11760000	0	0
								11760000	11770000	0	0
								11770000	11780000	0	0
								11780000	11790000	0	0
								11790000	11800000	0	0
								11800000	11810000	0	0
								11810000	11820000	0	0
								11820000	11830000	0	0
								11830000	11840000	0	0
								11840000	11850000	0	0
								11850000	11860000	0	0
								11860000	11870000	0	0
								11870000	11880000	0	0
								11880000	11890000	0	0
								11890000	11900000	0	0
								11900000	11910000	0	0
								11910000	11920000	0	0
								11920000	11930000	0	0
								11930000	11940000	0	0
								11940000	11950000	0	0
								11950000	11960000	0	0
								11960000	11970000	0	0
								11970000	11980000	0	0
								11980000	11990000	0	0
								11990000	12000000	0	0
								12000000	12010000	0	0
								12010000	12020000	0	0
								12020000	12030000	0	0
								12030000	12040000	0	0
								12040000	12050000	0	0
								12050000	12060000	0	0
								12060000	12070000	0	0
								12070000	12080000	0	0
								12080000	12090000	0	0
								12090000	12100000	0	0
								12100000	12110000	0	0
								12110000	12120000	0	0
								12120000	12130000	0	0
								12130000	12140000	0	0
								12140000	12150000	0	0
								12150000	12160000	0	0
								12160000	12170000	0	0
								12170000	12180000	0	0
								12180000	12190000	0	0
								12190000	12200000	0	0
								12200000	12210000	0	0
								12210000	12220000	0	0
								12220000	12230000	0	0
								12230000	12240000	0	0
								12240000	12250000	0	0
								12250000	12260000	0	0
								12260000	12270000	0	0
								12270000	12280000	0	0
								12280000	12290000	0	0
								12290000	12300000	0	0
								12300000	12310000	0	0
								12310000	12320000	0	0
								12320000	12330000	0	0
								12330000	12340000	0	0
								12340000	12350000	0	0
								12350000	12360000	0	0
								12360000	12370000	0	0
								12370000	12380000	0	0
								12380000	12390000	0	0
								12390000	12400000	0	0
								12400000	12410000	0	0
								12410000	12420000	0	0
								12420000	12430000	0	0
								12430000	12440000	0	0
								12440000	12450000	0	0
								12450000	12460000	0	0
								12460000	12470000	0	0
								12470000	12480000	0	0
								12480000	12490000	0	0
								12490000	12500000	0	0
								12500000	12510000	0	0
								12510000	12520000	0	0
								12520000	12530000	0	0
								12530000	12540000	0	0
								12540000	12550000	0	0
								12550000	12560000	0	0
								12560000	12570000	0	0
								12570000	12580000	0	0
								12580000	12590000	0	0
								12590000	12600000	0	0
								12600000	12610000	0	0
								12610000	12620000	0	0
								12620000	12630000	0	0
								12630000	12640000	0	0
								12640000	12650000	0	0
								12650000	12660000	0	0
								12660000	12670000	0	0
								12670000	12680000	0	0
								12680000	12690000	0	0
								12690000	12700000	0	0
								12700000	12710000	0	0
								12710000	12720000	0	0
								12720000	12730000	0	0
								12730000	12740000	0	0
								12740000	12750000	0	0
								12750000	12760000	0	0
								12760000	12770000	0	0
								12770000	12780000	0	0
								12780000	12790000	0	0
								12790000	12800000	0	0
								12800000	12810000	0	0
								12810000	12820000	0	0
								12820000	12830000	0	0
								12830000	12840000	0	0
								12840000	12850000	0	0
								12850000	12860000	0	0
								12860000	12870000	0	0
								12870000	12880000	0	0
								12880000	12890000	0	0
								12890000	12900000	0	0
								12900000	12910000	0	0
								12910000	12920000	0	0
								12920000	12930000	0	0
								12930000	12940000	0	0
								12940000	12950000	0	0
								12950000	12960000	0	0
								12960000	12970000	0	0
								12970000	12980000	0	0
								12980000	12990000	0	0
								12990000	13000000	0	0
								13000000	13010000	0	0
								13010000	13020000	0	0
								13020000	13030000	0	0
								13030000	13040000	0	0
								13040000	13050000	0	0
								13050000	13060000	0	0
								13060000	13070000	0	0
								13070000	13080000	0	0
								13080000	13090000	0	0
								13090000	13100000	0	0
								13100000	13110000	0	0
								13110000	13120000	0	0
								13120000	13130000	0	0
								13130000	13140000	0	0
								13140000	13150000	0	0
								13150000	13160000	0	0
								13160000	13170000	0	0
								13170000	13180000	0	0
								13180000	13190000	0	0
								13190000	13200000	0	0
								13200000	13210000	0	0
								13210000	13220000	0	0
								13220000	13230000	0	0
								13230000	13240000	0	0
								13240000	13250000	0	0
								13250000	13260000	0	0
								13260000	13270000	0	0
								13270000	13280000	0	0
								13280000	13290000	0	0
								13290000	13300000	0	0
								13300000	13310000	0	0
								13310000	13320000	0	0
								13320000	13330000	0	0
								13330000	13340000	0	0
								13340000	13350000	0	0
								13350000	13360000	0	0
								13360000	13370000	0	0
								13370000	13380000	0	0
								13380000	13390000	0	0
								13390000	13400000	0	0
								13400000	13410000	0	0
								13410000	13420000	0	0
								13420000	13430000	0	0
								13430000	13440000	0	0
								13440000	13450000	0	0
								13450000	13460000	0	0
								13460000	13470000	0	0
								13470000	13480000	0	0
								13480000	13490000	0	0
								13490000	13500000	0	0
								13500000	13510000	0	0
								13510000	13520000	0	0
								13520000	13530000	0	0
								13530000	13540000	0	0
								13540000	13550000	0	0
								13550000	13560000	0	0
								13560000	13570000	0	0
								13570000	13580000	0	0
								13580000	13590000	0	0
								13590000	13600000	0	0
								13600000	13610000	0	0
								13610000	13620000	0	0
								13620000	13630000	0	0
								13630000	13640000	0	0
								13640000	13650000	0	0
								13650000	13660000	0	0
								13660000	13670000	0	0
								13670000	13680000	0	0
								13680000	13690000	0	0
								13690000	13700000	0	0
								13700000	13710000	0	0
								13710000	13720000	0	0
								13720000	13730000	0	0
								13730000	13740000	0	0
								13740000	13750000	0	0
								13750000	13760000	0	0
								13760000	13770000	0	0
								13770000	13780000	0	0
								13780000	13790000	0	0
								13790000	13800000	0	0
								13800000	13810000	0	0
								13810000	13820000	0	0
								13820000	13830000	0	0
								13830000	13840000	0	0
								13840000	13850000	0	0
								13850000	13860000	0	0
								13860000	13870000	0	0
								13870000	13880000	0	0
								13880000	13890000	0	0
								13890000	13900000	0	0
								13900000	13910000	0	0
								13910000	13920000	0	0
								13920000	13930000	0	0
								13930000	13940000	0	0
								13940000	13950000	0	0
								13950000	13960000	0	0
								13960000	13970000	0	0
								13970000	13980000	0	0
								13980000	13990000	0	0
								13990000	14000000	0	0
								14000000	14010000	0	0
								14010000	14020000	0	0
								14020000	14030000	0	0
								14030000	14040000	0	0
								14040000	14050000	0	0
								14050000	14060000	0	0
								14060000	14070000	0	0
								14070000	14080000	0	0
								14080000	14090000	0	0
								14090000	14100000	0	0
								14100000	14110000	0	0
								14110000	14120000	0	0
								14120000	14130000	0	0
								14130000	14140000	0	0
								14140000	14150000	0	0
								14150000	14160000	0	0
								14160000	14170000	0	0
								14170000	14180000	0	0
								14180000	14190000	0	0
								14190000	14200000	0	0
								14200000	14210000	0	0
								14210000	14220000	0	0
								14220000	14230000	0	0
								14230000	14240000	0	0
								14240000	14250000	0	0
								14250000	14260000	0	0
								14260000	14270000	0	0
								14270000	14280000	0	0
								14280000	14290000	0	0
								14290000	14300000	0	0
								14300000	14310000	0	0
								14310000	14320000	0	0
								14320000	14330000	0	0
								14330000	14340000	0	0
								14340000	14350000	0	0
								14350000	14360000	1	0
								14360000	14370000	0	0
								14370000	14380000	0	0
								14380000	14390000	0	0
								14390000	14400000	0	0
								14400000	14410000	0	0
								14410000	14420000	0	0
								14420000	14430000	0	0
								14430000	14440000	0	0
								14440000	14450000	0	0
								14450000	14460000	0	0
								14460000	14470000	0	0
								14470000	14480000	0	0
								14480000	14490000	0	0
								14490000	14500000	0	0
								14500000	14510000	0	0
								14510000	14520000	0	0
								14520000	14530000	0	0
								14530000	14540000	0	0
								14540000	14550000	0	0
								14550000	14560000	0	0
								14560000	14570000	0	0
								14570000	14580000	0	0
								14580000	14590000	0	0
								14590000	14600000	0	0
								14600000	14610000	0	0
								14610000	14620000	0	0
								14620000	14630000	0	0
								14630000	14640000	0	0
								14640000	14650000	0	0
								14650000	14660000	0	0
								14660000	14670000	0	0
								14670000	14680000	0	0
								14680000	14690000	0	0
								14690000	14700000	0	0
								14700000	14710000	0	0
								14710000	14720000	0	0
								14720000	14730000	0	0
								14730000	14740000	0	0
								14740000	14750000	0	0
								14750000	14760000	0	0
								14760000	14770000	0	0
								14770000	14780000	0	0
								14780000	14790000	0	0
								14790000	14800000	0	0
								14800000	14810000	0	0
								14810000	14820000	0	0
								14820000	14830000	0	0
								14830000	14840000	0	0
								14840000	14850000	0	0
								14850000	14860000	0	0
								14860000	14870000	1	0
								14870000	14880000	0	0
								14880000	14890000	0	0
								14890000	14900000	0	0
								14900000	14910000	0	0
								14910000	14920000	2	0.9
								14920000	14930000	0	0
								14930000	14940000	0	0
								14940000	14950000	0	0
								14950000	14960000	0	0
								14960000	14970000	0	0
								14970000	14980000	0	0
								14980000	14990000	0	0
								14990000	15000000	0	0
								15000000	15010000	0	0
								15010000	15020000	0	0
								15020000	15030000	0	0
								15030000	15040000	0	0
								15040000	15050000	0	0
								15050000	15060000	0	0
								15060000	15070000	0	0
								15070000	15080000	0	0
								15080000	15090000	0	0
								15090000	15100000	0	0
								15100000	15110000	0	0
								15110000	15120000	0	0
								15120000	15130000	0	0
								15130000	15140000	0	0
								15140000	15150000	0	0
								15150000	15160000	0	0
								15160000	15170000	0	0
								15170000	15180000	0	0
								15180000	15190000	0	0
								15190000	15200000	0	0
								15200000	15210000	0	0
								15210000	15220000	0	0
								15220000	15230000	0	0
								15230000	15240000	0	0
								15240000	15250000	0	0
								15250000	15260000	0	0
								15260000	15270000	0	0
								15270000	15280000	0	0
								15280000	15290000	0	0
								15290000	15300000	0	0
								15300000	15310000	0	0
								15310000	15320000	0	0
								15320000	15330000	0	0
								15330000	15340000	0	0
								15340000	15350000	0	0
								15350000	15360000	0	0
								15360000	15370000	0	0
								15370000	15380000	0	0
								15380000	15390000	0	0
								15390000	15400000	0	0
								15400000	15410000	0	0
								15410000	15420000	0	0
								15420000	15430000	0	0
								15430000	15440000	0	0
								15440000	15450000	0	0
								15450000	15460000	0	0
								15460000	15470000	0	0
								15470000	15480000	0	0
								15480000	15490000	0	0
								15490000	15500000	0	0
								15500000	15510000	0	0
								15510000	15520000	0	0
								15520000	15530000	0	0
								15530000	15540000	0	0
								15540000	15550000	0	0
								15550000	15560000	0	0
								15560000	15570000	0	0
								15570000	15580000	0	0
								15580000	15590000	0	0
								15590000	15600000	0	0
								15600000	15610000	0	0
								15610000	15620000	0	0
								15620000	15630000	0	0
								15630000	15640000	0	0
								15640000	15650000	0	0
								15650000	15660000	0	0
								15660000	15670000	0	0
								15670000	15680000	0	0
								15680000	15690000	0	0
								15690000	15700000	0	0
								15700000	15710000	0	0
								15710000	15720000	0	0
								15720000	15730000	0	0
								15730000	15740000	0	0
								15740000	15750000	0	0
								15750000	15760000	0	0
								15760000	15770000	0	0
								15770000	15780000	0	0
								15780000	15790000	0	0
								15790000	15800000	0	0
								15800000	15810000	0	0
								15810000	15820000	0	0
								15820000	15830000	0	0
								15830000	15840000	0	0
								15840000	15850000	0	0
								15850000	15860000	0	0
								15860000	15870000	0	0
								15870000	15880000	0	0
								15880000	15890000	0	0
								15890000	15900000	0	0
								15900000	15910000	0	0
								15910000	15920000	0	0
								15920000	15930000	0	0
								15930000	15940000	0	0
								15940000	15950000	0	0
								15950000	15960000	0	0
								15960000	15970000	0	0
								15970000	15980000	0	0
								15980000	15990000	0	0
								15990000	16000000	0	0
								16000000	16010000	0	0
								16010000	16020000	0	0
								16020000	16030000	0	0
								16030000	16040000	0	0
								16040000	16050000	0	0
								16050000	16060000	0	0
								16060000	16070000	0	0
								16070000	16080000	0	0
								16080000	16090000	0	0
								16090000	16100000	0	0
								16100000	16110000	0	0
								16110000	16120000	0	0
								16120000	16130000	0	0
								16130000	16140000	0	0
								16140000	16150000	0	0
								16150000	16160000	0	0
								16160000	16170000	0	0
								16170000	16180000	0	0
								16180000	16190000	0	0
								16190000	16200000	0	0
								16200000	16210000	0	0
								16210000	16220000	0	0
								16220000	16230000	0	0
								16230000	16240000	0	0
								16240000	16250000	0	0
								16250000	16260000	0	0
								16260000	16270000	0	0
								16270000	16280000	0	0
								16280000	16290000	0	0
								16290000	16300000	0	0
								16300000	16310000	0	0
								16310000	16320000	0	0
								16320000	16330000	0	0
								16330000	16340000	0	0
								16340000	16350000	0	0
								16350000	16360000	0	0
								16360000	16370000	0	0
								16370000	16380000	0	0
								16380000	16390000	0	0
								16390000	16400000	0	0
								16400000	16410000	0	0
								16410000	16420000	0	0
								16420000	16430000	0	0
								16430000	16440000	0	0
								16440000	16450000	0	0
								16450000	16460000	0	0
								16460000	16470000	0	0
								16470000	16480000	0	0
								16480000	16490000	0	0
								16490000	16500000	0	0
								16500000	16510000	0	0
								16510000	16520000	0	0
								16520000	16530000	0	0
								16530000	16540000	0	0
								16540000	16550000	0	0
								16550000	16560000	0	0
								16560000	16570000	0	0
								16570000	16580000	0	0
								16580000	16590000	0	0
								16590000	16600000	0	0
								16600000	16610000	0	0
								16610000	16620000	0	0
								16620000	16630000	0	0
								16630000	16640000	0	0
								16640000	16650000	0	0
								16650000	16660000	0	0
								16660000	16670000	0	0
								16670000	16680000	0	0
								16680000	16690000	1	0
								16690000	16700000	0	0
								16700000	16710000	0	0
								16710000	16720000	0	0
								16720000	16730000	0	0
								16730000	16740000	0	0
								16740000	16750000	0	0
								16750000	16760000	0	0
								16760000	16770000	0	0
								16770000	16780000	0	0
								16780000	16790000	0	0
								16790000	16800000	0	0
								16800000	16810000	0	0
								16810000	16820000	0	0
								16820000	16830000	0	0
								16830000	16840000	0	0
								16840000	16850000	0	0
								16850000	16860000	0	0
								16860000	16870000	0	0
								16870000	16880000	0	0
								16880000	16890000	0	0
								16890000	16900000	0	0
								16900000	16910000	0	0
								16910000	16920000	0	0
								16920000	16930000	0	0
								16930000	16940000	0	0
								16940000	16950000	0	0
								16950000	16960000	0	0
								16960000	16970000	0	0
								16970000	16980000	0	0
								16980000	16990000	0	0
								16990000	17000000	0	0
								17000000	17010000	0	0
								17010000	17020000	0	0
								17020000	17030000	0	0
								17030000	17040000	0	0
								17040000	17050000	0	0
								17050000	17060000	0	0
								17060000	17070000	0	0
								17070000	17080000	0	0
								17080000	17090000	0	0
								17090000	17100000	0	0
								17100000	17110000	0	0
								17110000	17120000	0	0
								17120000	17130000	0	0
								17130000	17140000	0	0
								17140000	17150000	0	0
								17150000	17160000	0	0
								17160000	17170000	0	0
								17170000	17180000	0	0
								17180000	17190000	0	0
								17190000	17200000	0	0
								17200000	17210000	0	0
								17210000	17220000	0	0
								17220000	17230000	0	0
								17230000	17240000	0	0
								17240000	17250000	0	0
								17250000	17260000	0	0
								17260000	17270000	0	0
								17270000	17280000	0	0
								17280000	17290000	0	0
								17290000	17300000	0	0
								17300000	17310000	0	0
								17310000	17320000	0	0
								17320000	17330000	0	0
								17330000	17340000	0	0
								17340000	17350000	0	0
								17350000	17360000	0	0
								17360000	17370000	0	0
								17370000	17380000	0	0
								17380000	17390000	0	0
								17390000	17400000	0	0
								17400000	17410000	0	0
								17410000	17420000	0	0
								17420000	17430000	0	0
								17430000	17440000	0	0
								17440000	17450000	0	0
								17450000	17460000	0	0
								17460000	17470000	0	0
								17470000	17480000	0	0
								17480000	17490000	0	0
								17490000	17500000	0	0
								17500000	17510000	0	0
								17510000	17520000	0	0
								17520000	17530000	0	0
								17530000	17540000	0	0
								17540000	17550000	0	0
								17550000	17560000	0	0
								17560000	17570000	0	0
								17570000	17580000	0	0
								17580000	17590000	0	0
								17590000	17600000	0	0
								17600000	17610000	0	0
								17610000	17620000	0	0
								17620000	17630000	0	0
								17630000	17640000	0	0
								17640000	17650000	0	0
								17650000	17660000	0	0
								17660000	17670000	0	0
								17670000	17680000	0	0
								17680000	17690000	0	0
								17690000	17700000	0	0
								17700000	17710000	0	0
								17710000	17720000	0	0
								17720000	17730000	0	0
								17730000	17740000	0	0
								17740000	17750000	0	0
								17750000	17760000	0	0
								17760000	17770000	0	0
								17770000	17780000	0	0
								17780000	17790000	0	0
								17790000	17800000	0	0
								17800000	17810000	0	0
								17810000	17820000	0	0
								17820000	17830000	0	0
								17830000	17840000	0	0
								17840000	17850000	0	0
								17850000	17860000	0	0
								17860000	17870000	0	0
								17870000	17880000	0	0
								17880000	17890000	0	0
								17890000	17900000	0	0
								17900000	17910000	0	0
								17910000	17920000	0	0
								17920000	17930000	0	0
								17930000	17940000	0	0
								17940000	17950000	0	0
								17950000	17960000	0	0
								17960000	17970000	0	0
								17970000	17980000	0	0
								17980000	17990000	0	0
								17990000	18000000	0	0
								18000000	18010000	0	0
								18010000	18020000	0	0
								18020000	18030000	0	0
								18030000	18040000	0	0
								18040000	18050000	0	0
								18050000	18060000	0	0
								18060000	18070000	0	0
								18070000	18080000	0	0
								18080000	18090000	0	0
								18090000	18100000	0	0
								18100000	18110000	0	0
								18110000	18120000	0	0
								18120000	18130000	0	0
								18130000	18140000	0	0
								18140000	18150000	0	0
								18150000	18160000	0	0
								18160000	18170000	0	0
								18170000	18180000	0	0
								18180000	18190000	0	0
								18190000	18200000	0	0
								18200000	18210000	0	0
								18210000	18220000	0	0
								18220000	18230000	0	0
								18230000	18240000	0	0
								18240000	18250000	0	0
								18250000	18260000	0	0
								18260000	18270000	0	0
								18270000	18280000	0	0
								18280000	18290000	0	0
								18290000	18300000	0	0
								18300000	18310000	0	0
								18310000	18320000	0	0
								18320000	18330000	0	0
								18330000	18340000	0	0
								18340000	18350000	0	0
								18350000	18360000	0	0
								18360000	18370000	0	0
								18370000	18380000	0	0
								18380000	18390000	0	0
								18390000	18400000	0	0
								18400000	18410000	0	0
								18410000	18420000	0	0
								18420000	18430000	0	0
								18430000	18440000	0	0
								18440000	18450000	0	0
								18450000	18460000	0	0
								18460000	18470000	0	0
								18470000	18480000	0	0
								18480000	18490000	0	0
								18490000	18500000	0	0
								18500000	18510000	0	0
								18510000	18520000	0	0
								18520000	18530000	0	0
								18530000	18540000	0	0
								18540000	18550000	0	0
								18550000	18560000	0	0
								18560000	18570000	0	0
								18570000	18580000	0	0
								18580000	18590000	0	0
								18590000	18600000	0	0
								18600000	18610000	0	0
								18610000	18620000	0	0
								18620000	18630000	0	0
								18630000	18640000	0	0
								18640000	18650000	0	0
								18650000	18660000	0	0
								18660000	18670000	0	0
								18670000	18680000	0	0
								18680000	18690000	0	0
								18690000	18700000	0	0
								18700000	18710000	0	0
								18710000	18720000	0	0
								18720000	18730000	0	0
								18730000	18740000	0	0
								18740000	18750000	0	0
								18750000	18760000	0	0
								18760000	18770000	0	0
								18770000	18780000	0	0
								18780000	18790000	0	0
								18790000	18800000	0	0
								18800000	18810000	0	0
								18810000	18820000	0	0
								18820000	18830000	0	0
								18830000	18840000	0	0
								18840000	18850000	0	0
								18850000	18860000	1	0
								18860000	18870000	0	0
								18870000	18880000	0	0
								18880000	18890000	0	0
								18890000	18900000	0	0
								18900000	18910000	0	0
								18910000	18920000	0	0
								18920000	18930000	0	0
								18930000	18940000	0	0
								18940000	18950000	0	0
								18950000	18960000	0	0
								18960000	18970000	0	0
								18970000	18980000	0	0
								18980000	18990000	0	0
								18990000	19000000	0	0
								19000000	19010000	0	0
								19010000	19020000	0	0
								19020000	19030000	0	0
								19030000	19040000	0	0
								19040000	19050000	0	0
								19050000	19060000	0	0
								19060000	19070000	0	0
								19070000	19080000	0	0
								19080000	19090000	0	0
								19090000	19100000	0	0
								19100000	19110000	0	0
								19110000	19120000	0	0
								19120000	19130000	0	0
								19130000	19140000	0	0
								19140000	19150000	0	0
								19150000	19160000	0	0
								19160000	19170000	0	0
								19170000	19180000	0	0
								19180000	19190000	0	0
								19190000	19200000	0	0
								19200000	19210000	0	0
								19210000	19220000	0	0
								19220000	19230000	0	0
								19230000	19240000	0	0
								19240000	19250000	0	0
								19250000	19260000	0	0
								19260000	19270000	0	0
								19270000	19280000	0	0
								19280000	19290000	0	0
								19290000	19300000	0	0
								19300000	19310000	1	0
								19310000	19320000	0	0
								19320000	19330000	0	0
								19330000	19340000	0	0
								19340000	19350000	0	0
								19350000	19360000	0	0
								19360000	19370000	0	0
								19370000	19380000	0	0
								19380000	19390000	0	0
								19390000	19400000	0	0
								19400000	19410000	0	0
								19410000	19420000	0	0
								19420000	19430000	0	0
								19430000	19440000	0	0
								19440000	19450000	0	0
								19450000	19460000	0	0
								19460000	19470000	0	0
								19470000	19480000	0	0
								19480000	19490000	0	0
								19490000	19500000	0	0
								19500000	19510000	0	0
								19510000	19520000	0	0
								19520000	19530000	0	0
								19530000	19540000	0	0
								19540000	19550000	0	0
								19550000	19560000	0	0
								19560000	19570000	0	0
								19570000	19580000	0	0
								19580000	19590000	0	0
								19590000	19600000	0	0
								19600000	19610000	0	0
								19610000	19620000	0	0
								19620000	19630000	0	0
								19630000	19640000	0	0
								19640000	19650000	0	0
								19650000	19660000	0	0
								19660000	19670000	0	0
								19670000	19680000	0	0
								19680000	19690000	0	0
								19690000	19700000	0	0
								19700000	19710000	0	0
								19710000	19720000	0	0
								19720000	19730000	0	0
								19730000	19740000	0	0
								19740000	19750000	0	0
								19750000	19760000	0	0
								19760000	19770000	0	0
								19770000	19780000	0	0
								19780000	19790000	0	0
								19790000	19800000	0	0
								19800000	19810000	0	0
								19810000	19820000	0	0
								19820000	19830000	0	0
								19830000	19840000	0	0
								19840000	19850000	0	0
								19850000	19860000	0	0
								19860000	19870000	0	0
								19870000	19880000	0	0
								19880000	19890000	0	0
								19890000	19900000	0	0
								19900000	19910000	0	0
								19910000	19920000	0	0
								19920000	19930000	0	0
								19930000	19940000	0	0
								19940000	19950000	0	0
								19950000	19960000	0	0
								19960000	19970000	0	0
[truncated: 3,996 more rows]

## Sheet: Chr06
Genetic polymorphism found on Chr06 in Get++ (S1) population compared to the Micro-Tom genome sequence
SLmic1.0_ch06			(1Mpb window)					(10Kbp window)
POSITION (bp)	AF in population		genomic interval		# polymorphic variations	average AF		genomic interval		# polymorphic variations	average AF
2673	0.923077		0	1000000	76	0.748373		0	10000	6	0.869342
4626	0.818182		1000000	2000000	46	0.485155		10000	20000	2	0.85
5778	0.851852		2000000	3000000	23	0.579903		20000	30000	0	0
7339	0.818182		3000000	4000000	58	0.650426		30000	40000	0	0
7386	0.904762		4000000	5000000	22	0.75518		40000	50000	1	0.818182
7401	0.9		5000000	6000000	9	0.46102		50000	60000	0	0
14011	0.9		6000000	7000000	15	0.784527		60000	70000	0	0
14025	0.8		7000000	8000000	20	0.698752		70000	80000	1	0.8
42179	0.818182		8000000	9000000	71	0.654351		80000	90000	0	0
71179	0.8		9000000	10000000	22	0.738355		90000	100000	0	0
159013	0.8		10000000	11000000	21	0.779074		100000	110000	0	0
195999	0.833333		11000000	12000000	9	0.751347		110000	120000	0	0
270117	0.818182		12000000	13000000	13	0.777506		120000	130000	0	0
339662	0.8		13000000	14000000	9	0.720539		130000	140000	0	0
339679	0.818182		14000000	15000000	12	0.682323		140000	150000	0	0
339688	0.818182		15000000	16000000	12	0.692677		150000	160000	1	0.8
339689	0.9		16000000	17000000	16	0.57111		160000	170000	0	0
339728	0.8		17000000	18000000	15	0.784872		170000	180000	0	0
339729	0.8		18000000	19000000	19	0.82504		180000	190000	0	0
347900	0.9		19000000	20000000	24	0.659183		190000	200000	1	0.833333
376742	0.8		20000000	21000000	12	0.552273		200000	210000	0	0
376770	0.8125		21000000	22000000	39	0.483579		210000	220000	0	0
409431	0.833333		22000000	23000000	10	0.817299		220000	230000	0	0
430707	0.8		23000000	24000000	8	0.721916		230000	240000	0	0
444009	0.8		24000000	25000000	8	0.317045		240000	250000	1	0
445234	0.818182		25000000	26000000	16	0.827604		250000	260000	0	0
461992	0.818182		26000000	27000000	12	0.759686		260000	270000	0	0
462145	0.833333		27000000	28000000	43	0.708716		270000	280000	1	0.818182
462172	0.8		28000000	29000000	26	0.538358		280000	290000	0	0
468645	0.8		29000000	30000000	24	0.693813		290000	300000	0	0
468649	0.8		30000000	31000000	31	0.697462		300000	310000	0	0
468668	0.8		31000000	32000000	26	0.555774		310000	320000	0	0
505290	0.833333		32000000	33000000	50	0.585458		320000	330000	0	0
505339	0.8		33000000	34000000	136	0.539424		330000	340000	6	0.822727
527692	0.818182		34000000	35000000	151	0.693293		340000	350000	1	0.9
527695	0.8		35000000	36000000	10	0.414382		350000	360000	0	0
542326	0.8		36000000	37000000	1	0		360000	370000	0	0
556764	0.8		37000000	38000000	3	0.316667		370000	380000	2	0.80625
559084	0.8		38000000	39000000	2	0		380000	390000	0	0
559088	0.8		39000000	40000000	0	0		390000	400000	0	0
572468	0.8		40000000	41000000	5	0.346667		400000	410000	1	0.833333
575875	0.8		41000000	42000000	6	0.166667		410000	420000	0	0
680315	0.818182		42000000	43000000	3	0.277778		420000	430000	0	0
705118	0.9		43000000	44000000	4	0.25		430000	440000	1	0.8
705156	0.818182		44000000	45000000	5	0.2		440000	450000	2	0.809091
721008	0.833333		45000000	46000000	4	0.233333		450000	460000	2	0
796078	0.8		46000000	47000000	0	0		460000	470000	6	0.808586
843962	0.909091		47000000	48000000	0	0		470000	480000	0	0
888068	0.8		48000000	49000000	0	0		480000	490000	0	0
888073	0.818182		49000000	50000000	0	0		490000	500000	0	0
894516	0.8							500000	510000	2	0.816667
899416	0.8							510000	520000	0	0
905671	0.818182							520000	530000	3	0.539394
905690	0.833333							530000	540000	0	0
905723	0.8							540000	550000	1	0.8
905732	0.818182							550000	560000	3	0.8
905735	0.818182							560000	570000	0	0
907583	0.909091							570000	580000	2	0.8
907878	0.866667							580000	590000	0	0
907933	0.823529							590000	600000	1	0
907992	0.833333							600000	610000	0	0
919945	0.818182							610000	620000	0	0
940765	0.8							620000	630000	0	0
944645	0.8							630000	640000	0	0
955297	0.818182							640000	650000	0	0
955411	0.833333							650000	660000	0	0
956651	0.8							660000	670000	0	0
971223	0.8							670000	680000	0	0
982412	0.8							680000	690000	1	0.818182
1006219	0.818182							690000	700000	0	0
1046587	0.909091							700000	710000	2	0.859091
1046603	0.909091							710000	720000	0	0
1046816	0.833333							720000	730000	1	0.833333
1046846	0.833333							730000	740000	0	0
1058519	0.8							740000	750000	0	0
1073965	0.818182							750000	760000	0	0
1074035	0.9							760000	770000	0	0
1106724	0.8							770000	780000	0	0
1106740	0.8							780000	790000	0	0
1106829	0.8							790000	800000	1	0.8
1196831	0.8							800000	810000	1	0
1200294	0.9							810000	820000	0	0
1200308	0.8							820000	830000	0	0
1264256	0.9							830000	840000	0	0
1264290	0.8							840000	850000	1	0.909091
1264321	0.8							850000	860000	0	0
1284672	0.8							860000	870000	0	0
1412183	0.8							870000	880000	0	0
1469442	0.823529							880000	890000	2	0.809091
1469444	0.8125							890000	900000	2	0.8
1469445	0.823529							900000	910000	9	0.835611
1535410	0.8							910000	920000	1	0.818182
1803049	0.8							920000	930000	0	0
1818358	0.818182							930000	940000	0	0
1886401	0.818182							940000	950000	2	0.8
1993305	0.8							950000	960000	3	0.817172
2096235	0.818182							960000	970000	0	0
2144998	0.814815							970000	980000	1	0.8
2145010	0.821429							980000	990000	2	0.4
2146981	0.8							990000	1000000	0	0
2147340	0.833333							1000000	1010000	1	0.818182
2197632	0.8							1010000	1020000	0	0
2228138	0.8							1020000	1030000	0	0
2228334	0.833333							1030000	1040000	0	0
2396336	0.833333							1040000	1050000	4	0.871212
2473681	0.8							1050000	1060000	1	0.8
2541335	0.8							1060000	1070000	0	0
2560423	0.9							1070000	1080000	2	0.859091
2832683	0.866667							1080000	1090000	0	0
2832723	0.916667							1090000	1100000	0	0
2856728	0.9							1100000	1110000	3	0.8
2953197	0.8							1110000	1120000	0	0
3088761	0.8							1120000	1130000	0	0
3088763	0.818182							1130000	1140000	0	0
3088767	0.8							1140000	1150000	0	0
3088805	0.818182							1150000	1160000	0	0
3093791	0.818182							1160000	1170000	0	0
3110467	0.818182							1170000	1180000	1	0
3110468	0.818182							1180000	1190000	1	0
3110469	0.818182							1190000	1200000	1	0.8
3274221	0.833333							1200000	1210000	2	0.85
3304408	0.833333							1210000	1220000	1	0
3328330	0.8							1220000	1230000	0	0
3334980	0.818182							1230000	1240000	2	0
3354269	0.818182							1240000	1250000	0	0
3369393	0.8							1250000	1260000	0	0
3388577	0.833333							1260000	1270000	3	0.833333
3388619	0.9							1270000	1280000	0	0
3388636	0.8							1280000	1290000	2	0.4
3401876	0.8							1290000	1300000	0	0
3402966	0.8							1300000	1310000	0	0
3413415	0.807692							1310000	1320000	0	0
3413503	0.814815							1320000	1330000	0	0
3418771	0.8							1330000	1340000	0	0
3425632	0.8125							1340000	1350000	0	0
3425641	0.823529							1350000	1360000	0	0
3425855	0.8							1360000	1370000	0	0
3426065	0.818182							1370000	1380000	0	0
3426220	0.837209							1380000	1390000	0	0
3426228	0.820513							1390000	1400000	0	0
3426702	0.866667							1400000	1410000	0	0
3436509	0.882353							1410000	1420000	1	0.8
3441840	0.8							1420000	1430000	0	0
3441843	0.8125							1430000	1440000	1	0
3444992	0.833333							1440000	1450000	1	0
3447478	0.909091							1450000	1460000	0	0
3449210	0.8							1460000	1470000	3	0.819853
3450265	0.8125							1470000	1480000	0	0
3450272	0.8125							1480000	1490000	0	0
3718944	0.8							1490000	1500000	0	0
3850845	0.8							1500000	1510000	0	0
3902402	0.8							1510000	1520000	0	0
3928212	0.818182							1520000	1530000	0	0
3931349	0.8							1530000	1540000	3	0.266667
3973988	0.8							1540000	1550000	2	0
3974027	0.833333							1550000	1560000	0	0
3974030	0.818182							1560000	1570000	0	0
3980724	0.846154							1570000	1580000	0	0
4043057	0.833333							1580000	1590000	0	0
4090080	0.846154							1590000	1600000	0	0
4090105	0.818182							1600000	1610000	0	0
4196684	0.8125							1610000	1620000	0	0
4243382	0.8							1620000	1630000	1	0
4283827	0.833333							1630000	1640000	0	0
4305132	0.8125							1640000	1650000	0	0
4314218	1							1650000	1660000	0	0
4372515	0.818182							1660000	1670000	0	0
4394858	0.833333							1670000	1680000	0	0
4394866	0.909091							1680000	1690000	0	0
4446679	0.8							1690000	1700000	0	0
4446713	0.818182							1700000	1710000	0	0
4461243	0.8							1710000	1720000	1	0
4495808	0.8							1720000	1730000	0	0
4610614	0.866667							1730000	1740000	0	0
4680388	0.8							1740000	1750000	0	0
4685491	0.8							1750000	1760000	0	0
4685501	0.8							1760000	1770000	1	0
4991950	0.8125							1770000	1780000	1	0
5299758	0.846154							1780000	1790000	0	0
5540354	0.8							1790000	1800000	0	0
5855766	0.818182							1800000	1810000	1	0.8
5881969	0.866667							1810000	1820000	1	0.818182
5955111	0.818182							1820000	1830000	0	0
6035644	0.8							1830000	1840000	0	0
6059881	0.846154							1840000	1850000	0	0
6081818	0.8							1850000	1860000	0	0
6238395	0.818182							1860000	1870000	0	0
6352117	0.846154							1870000	1880000	0	0
6503076	0.846154							1880000	1890000	1	0.818182
6693682	0.833333							1890000	1900000	0	0
6693692	0.857143							1900000	1910000	0	0
6693722	0.857143							1910000	1920000	0	0
6735167	0.9							1920000	1930000	0	0
6735198	0.818182							1930000	1940000	0	0
6780656	0.909091							1940000	1950000	0	0
6985600	0.818182							1950000	1960000	0	0
6985619	0.818182							1960000	1970000	1	0
7108257	0.818182							1970000	1980000	2	0
7235771	0.833333							1980000	1990000	0	0
7404952	0.8							1990000	2000000	1	0.8
7420683	0.818182							2000000	2010000	0	0
7425732	0.818182							2010000	2020000	0	0
7464278	0.8							2020000	2030000	0	0
7523268	0.8							2030000	2040000	1	0
7539256	0.818182							2040000	2050000	0	0
7658530	0.8							2050000	2060000	0	0
7745973	0.8							2060000	2070000	0	0
7782567	0.909091							2070000	2080000	0	0
7782706	0.818182							2080000	2090000	0	0
7828380	0.8							2090000	2100000	1	0.818182
7872846	0.818182							2100000	2110000	0	0
7886314	0.9							2110000	2120000	0	0
7889905	0.823529							2120000	2130000	0	0
7974443	0.8							2130000	2140000	0	0
8065565	0.8							2140000	2150000	7	0.467082
8104879	0.8							2150000	2160000	0	0
8104910	0.818182							2160000	2170000	0	0
8279533	0.8							2170000	2180000	0	0
8372896	0.8							2180000	2190000	0	0
8383136	0.8							2190000	2200000	1	0.8
8396143	0.8							2200000	2210000	0	0
8481097	0.8							2210000	2220000	0	0
8499762	0.833333							2220000	2230000	2	0.816667
8638439	0.85							2230000	2240000	1	0
8639402	0.821429							2240000	2250000	0	0
8639484	0.833333							2250000	2260000	0	0
8639606	0.8125							2260000	2270000	0	0
8640375	0.859649							2270000	2280000	0	0
8641130	0.846154							2280000	2290000	0	0
8641217	0.903226							2290000	2300000	0	0
8641369	0.8							2300000	2310000	0	0
8641394	0.814815							2310000	2320000	0	0
8643552	0.821429							2320000	2330000	1	0
8643575	0.931034							2330000	2340000	0	0
8644403	0.868421							2340000	2350000	0	0
8645506	0.861111							2350000	2360000	0	0
8645514	0.909091							2360000	2370000	0	0
8679047	0.9							2370000	2380000	0	0
8709361	0.928571							2380000	2390000	0	0
8754750	0.818182							2390000	2400000	1	0.833333
8765158	0.833333							2400000	2410000	0	0
8945940	0.9							2410000	2420000	0	0
8945941	0.9							2420000	2430000	0	0
8949583	0.8							2430000	2440000	0	0
8952909	0.909091							2440000	2450000	0	0
8952949	0.916667							2450000	2460000	0	0
8956237	0.8							2460000	2470000	0	0
8958680	1							2470000	2480000	1	0.8
8960003	0.809524							2480000	2490000	0	0
8960042	0.84							2490000	2500000	0	0
8961371	0.818182							2500000	2510000	0	0
8964597	0.8							2510000	2520000	0	0
8964912	0.857143							2520000	2530000	0	0
8964913	0.857143							2530000	2540000	0	0
8964948	0.842105							2540000	2550000	1	0.8
8964957	0.823529							2550000	2560000	0	0
8964960	0.833333							2560000	2570000	1	0.9
8964970	0.928571							2570000	2580000	0	0
8964999	0.833333							2580000	2590000	0	0
8972686	0.863636							2590000	2600000	0	0
8972703	0.851852							2600000	2610000	0	0
8972736	0.8							2610000	2620000	0	0
8972741	0.818182							2620000	2630000	0	0
8972745	0.85							2630000	2640000	0	0
8973833	0.9							2640000	2650000	0	0
8974923	0.8							2650000	2660000	0	0
8985565	0.809524							2660000	2670000	0	0
8985656	0.8							2670000	2680000	0	0
8986886	0.833333							2680000	2690000	0	0
9092438	0.818182							2690000	2700000	0	0
9121800	0.8							2700000	2710000	0	0
9137822	0.8125							2710000	2720000	0	0
9141111	0.8							2720000	2730000	0	0
9167196	0.8							2730000	2740000	0	0
9167202	0.8							2740000	2750000	0	0
9167211	0.818182							2750000	2760000	0	0
9312879	0.818182							2760000	2770000	0	0
9317650	0.833333							2770000	2780000	0	0
9328250	0.888889							2780000	2790000	0	0
9380326	0.8							2790000	2800000	0	0
9429968	0.8							2800000	2810000	0	0
9532355	0.8							2810000	2820000	0	0
9634052	0.8							2820000	2830000	0	0
9694860	0.818182							2830000	2840000	2	0.891667
9697791	0.8							2840000	2850000	0	0
9761902	0.8							2850000	2860000	1	0.9
9799887	0.8							2860000	2870000	0	0
9856036	0.818182							2870000	2880000	0	0
9859261	0.818182							2880000	2890000	0	0
10120902	0.8							2890000	2900000	0	0
10177919	0.8							2900000	2910000	0	0
10212556	0.8							2910000	2920000	0	0
10240799	0.818182							2920000	2930000	0	0
10310526	0.8							2930000	2940000	0	0
10331477	0.8							2940000	2950000	0	0
10412646	0.8							2950000	2960000	1	0.8
10539406	0.833333							2960000	2970000	0	0
10608624	0.818182							2970000	2980000	0	0
10608643	0.818182							2980000	2990000	0	0
10608648	0.818182							2990000	3000000	1	0
10629036	0.818182							3000000	3010000	0	0
10664614	0.8							3010000	3020000	0	0
10667943	0.857143							3020000	3030000	0	0
10697901	0.8							3030000	3040000	0	0
10701288	0.8							3040000	3050000	0	0
10830229	0.8							3050000	3060000	0	0
10838959	0.8125							3060000	3070000	0	0
10838985	0.866667							3070000	3080000	0	0
10845020	0.9							3080000	3090000	4	0.809091
11050133	0.909091							3090000	3100000	1	0.818182
11234145	0.8							3100000	3110000	0	0
11234182	0.9							3110000	3120000	3	0.818182
11317229	0.8							3120000	3130000	0	0
11409656	0.8							3130000	3140000	0	0
11445179	0.818182							3140000	3150000	0	0
11567315	0.818182							3150000	3160000	0	0
11890856	0.916667							3160000	3170000	1	0
12005901	0.8							3170000	3180000	0	0
12107410	0.8							3180000	3190000	0	0
12143168	0.818182							3190000	3200000	0	0
12184219	0.818182							3200000	3210000	0	0
12577940	0.9							3210000	3220000	0	0
12615864	0.818182							3220000	3230000	0	0
12630040	0.818182							3230000	3240000	0	0
12777891	0.8							3240000	3250000	0	0
12801827	0.8							3250000	3260000	0	0
12857683	0.916667							3260000	3270000	0	0
12857778	0.818182							3270000	3280000	1	0.833333
12979953	1							3280000	3290000	0	0
13066617	0.8							3290000	3300000	0	0
13118173	0.833333							3300000	3310000	1	0.833333
13196209	0.8							3310000	3320000	0	0
13211449	0.818182							3320000	3330000	1	0.8
13304167	0.8							3330000	3340000	2	0.409091
13535108	0.8							3340000	3350000	0	0
13585859	0.8							3350000	3360000	1	0.818182
13909092	0.833333							3360000	3370000	1	0.8
14055346	0.818182							3370000	3380000	0	0
14088948	0.8							3380000	3390000	3	0.844444
14088951	0.8							3390000	3400000	0	0
14115244	0.818182							3400000	3410000	2	0.8
14157606	0.8							3410000	3420000	4	0.605627
14276273	0.833333							3420000	3430000	8	0.722325
14276344	0.8							3430000	3440000	1	0.882353
14472730	0.8							3440000	3450000	6	0.692487
14532630	0.9							3450000	3460000	2	0.8125
14930752	0.818182							3460000	3470000	0	0
15519732	0.818182							3470000	3480000	0	0
15632050	0.9							3480000	3490000	0	0
15658843	0.8							3490000	3500000	1	0
15686432	0.833333							3500000	3510000	0	0
15875016	0.909091							3510000	3520000	0	0
15875025	0.833333							3520000	3530000	0	0
15882624	0.8							3530000	3540000	0	0
15882647	0.818182							3540000	3550000	0	0
15912186	0.8							3550000	3560000	0	0
15999237	0.8							3560000	3570000	0	0
16028336	0.818182							3570000	3580000	1	0
16062975	0.846154							3580000	3590000	0	0
16079703	0.846154							3590000	3600000	1	0
16126946	0.833333							3600000	3610000	0	0
16235622	0.8							3610000	3620000	0	0
16388982	0.909091							3620000	3630000	0	0
16535956	0.866667							3630000	3640000	0	0
16641981	0.8							3640000	3650000	0	0
16720280	0.8							3650000	3660000	0	0
16921480	0.8							3660000	3670000	1	0
16937933	0.818182							3670000	3680000	0	0
17171220	0.909091							3680000	3690000	0	0
17267573	0.818182							3690000	3700000	0	0
17354020	0.833333							3700000	3710000	0	0
17416754	0.923077							3710000	3720000	2	0.4
17455830	0.818182							3720000	3730000	0	0
17455845	0.916667							3730000	3740000	0	0
17478319	0.818182							3740000	3750000	0	0
17602491	0.8							3750000	3760000	1	0
17643505	0.8							3760000	3770000	0	0
17691693	0.818182							3770000	3780000	0	0
17698206	0.8							3780000	3790000	0	0
17845133	0.818182							3790000	3800000	0	0
17922756	0.9							3800000	3810000	0	0
17955404	0.8							3810000	3820000	0	0
18018316	0.833333							3820000	3830000	0	0
18114819	0.8							3830000	3840000	0	0
18170408	0.8							3840000	3850000	0	0
18170412	0.8							3850000	3860000	1	0.8
18191269	0.818182							3860000	3870000	0	0
18303934	0.8							3870000	3880000	0	0
18303992	0.9							3880000	3890000	0	0
18406625	0.8							3890000	3900000	0	0
18476359	0.833333							3900000	3910000	1	0.8
18482044	0.8							3910000	3920000	0	0
18485639	0.818182							3920000	3930000	1	0.818182
18503415	0.818182							3930000	3940000	1	0.8
18538116	0.818182							3940000	3950000	0	0
18685182	1							3950000	3960000	0	0
18819331	0.8							3960000	3970000	0	0
18834020	0.8							3970000	3980000	3	0.817172
18836020	0.8							3980000	3990000	2	0.423077
18927679	0.818182							3990000	4000000	0	0
18985196	0.818182							4000000	4010000	0	0
19038259	0.8							4010000	4020000	0	0
19078069	0.8							4020000	4030000	0	0
19117526	0.8							4030000	4040000	0	0
19127398	0.8							4040000	4050000	1	0.833333
19135901	0.846154							4050000	4060000	0	0
19135911	0.916667							4060000	4070000	0	0
19218707	0.9							4070000	4080000	0	0
19224346	0.818182							4080000	4090000	0	0
19224385	0.818182							4090000	4100000	2	0.832168
19236935	0.9							4100000	4110000	0	0
19265548	0.818182							4110000	4120000	0	0
19478173	0.833333							4120000	4130000	0	0
19532287	0.8							4130000	4140000	0	0
19568897	0.8							4140000	4150000	0	0
19604300	0.833333							4150000	4160000	0	0
19620787	0.8							4160000	4170000	0	0
19654035	0.818182							4170000	4180000	0	0
19896423	0.818182							4180000	4190000	0	0
19907508	0.9							4190000	4200000	1	0.8125
20333035	0.8							4200000	4210000	0	0
20345949	0.8							4210000	4220000	0	0
20401491	0.818182							4220000	4230000	0	0
20536849	0.8							4230000	4240000	0	0
20592804	0.8							4240000	4250000	1	0.8
20611723	0.9							4250000	4260000	0	0
20808162	0.909091							4260000	4270000	0	0
20976148	0.8							4270000	4280000	0	0
21087957	0.9							4280000	4290000	1	0.833333
21155951	0.8							4290000	4300000	0	0
21185853	0.846154							4300000	4310000	1	0.8125
21417507	0.9							4310000	4320000	1	1
21474851	0.9							4320000	4330000	0	0
21632607	0.823529							4330000	4340000	0	0
21648877	0.833333							4340000	4350000	0	0
21649609	0.833333							4350000	4360000	0	0
21650693	0.888889							4360000	4370000	0	0
21658418	0.85							4370000	4380000	1	0.818182
21668613	0.8							4380000	4390000	0	0
21671535	1							4390000	4400000	2	0.871212
21673183	0.8							4400000	4410000	0	0
21677445	0.818182							4410000	4420000	0	0
21679403	0.809524							4420000	4430000	0	0
21702877	0.8							4430000	4440000	0	0
21805011	0.818182							4440000	4450000	2	0.809091
21972882	0.846154							4450000	4460000	0	0
21972926	0.923077							4460000	4470000	1	0.8
21972930	0.923077							4470000	4480000	1	0
21972946	0.9							4480000	4490000	0	0
21984400	0.846154							4490000	4500000	1	0.8
22050865	0.8							4500000	4510000	0	0
22241938	0.8							4510000	4520000	0	0
22536736	0.8							4520000	4530000	0	0
22596450	0.8							4530000	4540000	0	0
22755110	0.818182							4540000	4550000	0	0
22795021	0.857143							4550000	4560000	0	0
22795027	0.846154							4560000	4570000	0	0
22817313	0.833333							4570000	4580000	0	0
22817400	0.8							4580000	4590000	0	0
22996936	0.818182							4590000	4600000	0	0
23065845	0.8							4600000	4610000	0	0
23364416	0.857143							4610000	4620000	1	0.866667
23374976	0.8							4620000	4630000	0	0
23384952	0.818182							4630000	4640000	0	0
23453192	0.9							4640000	4650000	0	0
23928806	0.8							4650000	4660000	0	0
23934126	0.8							4660000	4670000	0	0
24043732	0.9							4670000	4680000	0	0
24351043	0.818182							4680000	4690000	3	0.8
24449675	0.818182							4690000	4700000	0	0
25004611	0.8							4700000	4710000	0	0
25023172	0.857143							4710000	4720000	0	0
25029448	0.8							4720000	4730000	0	0
25085139	0.833333							4730000	4740000	0	0
25182941	0.882353							4740000	4750000	0	0
25314020	0.857143							4750000	4760000	0	0
25341979	0.818182							4760000	4770000	0	0
25409678	0.818182							4770000	4780000	0	0
25498943	0.8							4780000	4790000	0	0
25551640	0.8							4790000	4800000	0	0
25551680	0.818182							4800000	4810000	0	0
25555764	0.9							4810000	4820000	0	0
25627460	0.8							4820000	4830000	1	0
25651285	0.8							4830000	4840000	0	0
25764925	0.8							4840000	4850000	0	0
25901917	0.857143							4850000	4860000	0	0
26006477	0.818182							4860000	4870000	0	0
26041385	0.833333							4870000	4880000	0	0
26228922	0.818182							4880000	4890000	0	0
26289182	0.8							4890000	4900000	0	0
26526843	0.818182							4900000	4910000	0	0
26546974	0.916667							4910000	4920000	0	0
26546993	0.857143							4920000	4930000	0	0
26547002	0.818182							4930000	4940000	0	0
26547006	0.8							4940000	4950000	0	0
26547904	0.818182							4950000	4960000	0	0
26863025	0.818182							4960000	4970000	0	0
27137686	0.916667							4970000	4980000	0	0
27225821	0.833333							4980000	4990000	0	0
27227268	0.8							4990000	5000000	1	0.8125
27230112	0.826087							5000000	5010000	0	0
27230317	0.807692							5010000	5020000	0	0
27231201	0.88							5020000	5030000	0	0
27231216	0.870968							5030000	5040000	0	0
27233138	0.818182							5040000	5050000	0	0
27276802	0.8125							5050000	5060000	0	0
27280300	0.954545							5060000	5070000	0	0
27281295	0.818182							5070000	5080000	0	0
27286348	0.933333							5080000	5090000	0	0
27286407	1							5090000	5100000	0	0
27291134	0.866667							5100000	5110000	0	0
27292643	0.8							5110000	5120000	0	0
27297011	0.818182							5120000	5130000	1	0
27297061	0.857143							5130000	5140000	0	0
27297463	0.878788							5140000	5150000	0	0
27297513	0.84							5150000	5160000	1	0
27297539	0.846154							5160000	5170000	0	0
27300600	0.821429							5170000	5180000	0	0
27387433	0.818182							5180000	5190000	0	0
27483455	0.818182							5190000	5200000	0	0
27564911	0.9							5200000	5210000	0	0
27624105	0.8							5210000	5220000	0	0
27685400	0.8							5220000	5230000	0	0
27731136	0.8							5230000	5240000	0	0
27784966	0.833333							5240000	5250000	0	0
27785028	0.846154							5250000	5260000	0	0
27804350	0.833333							5260000	5270000	0	0
27804370	0.916667							5270000	5280000	0	0
27804407	0.909091							5280000	5290000	0	0
27860233	0.8							5290000	5300000	1	0.846154
27895324	0.8							5300000	5310000	0	0
27895326	0.8							5310000	5320000	0	0
27990451	0.8							5320000	5330000	0	0
28105810	0.923077							5330000	5340000	0	0
28120611	0.833333							5340000	5350000	0	0
28231031	0.8							5350000	5360000	0	0
28256090	0.833333							5360000	5370000	0	0
28263191	0.818182							5370000	5380000	0	0
28285590	0.8							5380000	5390000	0	0
28341346	0.818182							5390000	5400000	0	0
28398224	0.8							5400000	5410000	0	0
28398230	0.818182							5410000	5420000	0	0
28412288	0.8							5420000	5430000	0	0
28414144	0.8							5430000	5440000	0	0
28414163	0.8							5440000	5450000	0	0
28607728	0.8							5450000	5460000	0	0
28622881	0.818182							5460000	5470000	1	0
28711034	0.916667							5470000	5480000	0	0
28739121	0.818182							5480000	5490000	0	0
28951322	0.8							5490000	5500000	0	0
29013076	0.8							5500000	5510000	0	0
29045838	0.8							5510000	5520000	0	0
29045910	0.8							5520000	5530000	0	0
29073642	0.818182							5530000	5540000	1	0
29324918	0.818182							5540000	5550000	1	0.8
29628941	0.909091							5550000	5560000	0	0
29658418	0.9							5560000	5570000	0	0
29658546	0.8							5570000	5580000	0	0
29707232	0.9							5580000	5590000	0	0
29741951	0.8							5590000	5600000	0	0
29769064	0.8							5600000	5610000	0	0
29791900	0.818182							5610000	5620000	0	0
29791923	0.9							5620000	5630000	0	0
29797766	0.818182							5630000	5640000	0	0
29806204	0.9							5640000	5650000	0	0
29810434	0.8							5650000	5660000	0	0
29874819	0.818182							5660000	5670000	0	0
29881758	0.818182							5670000	5680000	0	0
29903144	0.8							5680000	5690000	0	0
29937878	0.833333							5690000	5700000	0	0
30008993	0.8							5700000	5710000	0	0
30009128	0.833333							5710000	5720000	0	0
30009143	0.833333							5720000	5730000	0	0
30037280	0.818182							5730000	5740000	0	0
30051553	0.818182							5740000	5750000	0	0
30078123	0.8							5750000	5760000	0	0
30093871	0.833333							5760000	5770000	0	0
30157118	0.9							5770000	5780000	0	0
30186532	0.8							5780000	5790000	0	0
30227866	0.818182							5790000	5800000	0	0
30231767	0.823529							5800000	5810000	0	0
30337826	0.923077							5810000	5820000	0	0
30338736	0.9							5820000	5830000	0	0
30364961	0.8							5830000	5840000	0	0
30432787	0.928571							5840000	5850000	0	0
30441282	0.818182							5850000	5860000	1	0.818182
30456440	0.8							5860000	5870000	0	0
30631423	0.846154							5870000	5880000	0	0
30703506	0.8							5880000	5890000	1	0.866667
30790062	0.8							5890000	5900000	0	0
30797741	0.8							5900000	5910000	0	0
30945018	0.8							5910000	5920000	0	0
30945029	0.8							5920000	5930000	0	0
30945040	0.818182							5930000	5940000	0	0
30975135	0.8							5940000	5950000	0	0
30996292	0.909091							5950000	5960000	1	0.818182
31111950	0.909091							5960000	5970000	0	0
31192852	0.8							5970000	5980000	0	0
31225923	0.909091							5980000	5990000	0	0
31382820	0.909091							5990000	6000000	0	0
31382937	0.928571							6000000	6010000	0	0
31384444	0.8							6010000	6020000	0	0
31456520	0.818182							6020000	6030000	0	0
31488140	0.8							6030000	6040000	1	0.8
31569413	0.8							6040000	6050000	0	0
31747049	0.8							6050000	6060000	1	0.846154
31747144	0.916667							6060000	6070000	0	0
31747280	0.9							6070000	6080000	0	0
31808980	0.818182							6080000	6090000	1	0.8
31846618	0.8							6090000	6100000	0	0
31861356	0.8							6100000	6110000	0	0
31882328	0.818182							6110000	6120000	0	0
31923312	0.923077							6120000	6130000	0	0
32093170	0.8							6130000	6140000	0	0
32094469	0.818182							6140000	6150000	0	0
32321560	0.8							6150000	6160000	0	0
32321608	0.8							6160000	6170000	0	0
32321609	0.8							6170000	6180000	0	0
32462319	0.8							6180000	6190000	0	0
32462444	0.833333							6190000	6200000	0	0
32530864	0.8							6200000	6210000	0	0
32538461	0.8							6210000	6220000	0	0
32596997	0.818182							6220000	6230000	0	0
32603021	0.846154							6230000	6240000	1	0.818182
32674945	0.8							6240000	6250000	0	0
32688698	0.8							6250000	6260000	0	0
32693984	0.818182							6260000	6270000	0	0
32699238	0.8							6270000	6280000	0	0
32713330	0.818182							6280000	6290000	0	0
32713407	1							6290000	6300000	0	0
32713448	0.9							6300000	6310000	0	0
32727578	0.818182							6310000	6320000	0	0
32762915	0.9375							6320000	6330000	0	0
32783551	0.833333							6330000	6340000	0	0
32888550	0.8							6340000	6350000	0	0
32908670	0.846154							6350000	6360000	1	0.846154
32908689	0.818182							6360000	6370000	1	0
32908694	0.909091							6370000	6380000	0	0
32912445	0.8							6380000	6390000	0	0
32912823	0.9							6390000	6400000	0	0
32931741	0.818182							6400000	6410000	0	0
32933315	0.8							6410000	6420000	0	0
32945046	0.857143							6420000	6430000	0	0
32945060	0.857143							6430000	6440000	0	0
32948183	0.909091							6440000	6450000	0	0
32951941	0.916667							6450000	6460000	0	0
32994128	0.8							6460000	6470000	0	0
32995162	0.8							6470000	6480000	0	0
33007932	0.833333							6480000	6490000	0	0
33014493	0.8							6490000	6500000	0	0
33034254	0.8							6500000	6510000	1	0.846154
33071229	0.833333							6510000	6520000	0	0
33071231	0.818182							6520000	6530000	0	0
33106865	0.9							6530000	6540000	0	0
33125762	0.818182							6540000	6550000	0	0
33154583	0.8							6550000	6560000	0	0
33165546	0.8							6560000	6570000	0	0
33244759	0.818182							6570000	6580000	0	0
33260543	0.846154							6580000	6590000	0	0
33282918	0.818182							6590000	6600000	0	0
33295895	0.818182							6600000	6610000	0	0
33301956	0.8							6610000	6620000	0	0
33315741	0.818182							6620000	6630000	0	0
33465910	0.8							6630000	6640000	0	0
33581856	0.842105							6640000	6650000	0	0
33598229	0.833333							6650000	6660000	0	0
33634006	0.9							6660000	6670000	0	0
33673422	0.8							6670000	6680000	0	0
33685208	0.818182							6680000	6690000	0	0
33685240	0.8							6690000	6700000	3	0.849206
33718789	0.8							6700000	6710000	0	0
33736242	0.8							6710000	6720000	0	0
33751674	0.8							6720000	6730000	0	0
33751695	0.8							6730000	6740000	2	0.859091
33754611	0.833333							6740000	6750000	0	0
33762162	0.8							6750000	6760000	0	0
33772869	0.8							6760000	6770000	0	0
33772886	0.8							6770000	6780000	0	0
33785531	0.8							6780000	6790000	1	0.909091
33794525	0.909091							6790000	6800000	0	0
33821900	0.8							6800000	6810000	0	0
33830720	0.8							6810000	6820000	0	0
33873503	0.818182							6820000	6830000	0	0
33889482	0.8							6830000	6840000	0	0
33903356	0.8							6840000	6850000	0	0
33903394	0.916667							6850000	6860000	0	0
33903424	0.909091							6860000	6870000	0	0
33903429	0.9							6870000	6880000	0	0
33905264	0.846154							6880000	6890000	0	0
33905287	0.866667							6890000	6900000	0	0
33928774	0.875							6900000	6910000	0	0
33928776	0.882353							6910000	6920000	0	0
33928815	0.888889							6920000	6930000	0	0
33929018	1							6930000	6940000	0	0
33929020	0.9375							6940000	6950000	0	0
33929061	0.954545							6950000	6960000	0	0
33929110	0.92							6960000	6970000	0	0
33929111	0.923077							6970000	6980000	0	0
33929179	0.884615							6980000	6990000	2	0.818182
33929216	0.913043							6990000	7000000	0	0
33929281	0.896552							7000000	7010000	0	0
33929856	0.848485							7010000	7020000	0	0
33932432	0.84							7020000	7030000	0	0
33932480	0.931034							7030000	7040000	0	0
33932541	0.888889							7040000	7050000	0	0
33932546	0.88							7050000	7060000	0	0
33932577	0.863636							7060000	7070000	0	0
33933560	0.916667							7070000	7080000	0	0
33939130	0.833333							7080000	7090000	0	0
33946164	0.857143							7090000	7100000	0	0
33946322	0.814815							7100000	7110000	1	0.818182
33950900	0.8							7110000	7120000	0	0
33952630	0.833333							7120000	7130000	0	0
33955251	0.888889							7130000	7140000	0	0
33956728	0.863636							7140000	7150000	0	0
33957178	0.875							7150000	7160000	0	0
33960550	0.829268							7160000	7170000	0	0
33962133	0.84							7170000	7180000	0	0
33964434	0.947368							7180000	7190000	0	0
33965985	0.8							7190000	7200000	1	0
33968587	0.857143							7200000	7210000	0	0
33970956	0.807692							7210000	7220000	0	0
33972497	0.916667							7220000	7230000	0	0
33974944	0.894737							7230000	7240000	1	0.833333
33974975	0.909091							7240000	7250000	0	0
33974985	0.909091							7250000	7260000	0	0
33976095	0.871795							7260000	7270000	0	0
33976191	0.85							7270000	7280000	0	0
33976241	0.965517							7280000	7290000	0	0
33976273	0.9							7290000	7300000	0	0
33976425	0.92							7300000	7310000	1	0
33980070	0.8							7310000	7320000	0	0
33982367	0.8							7320000	7330000	0	0
33982407	0.818182							7330000	7340000	0	0
34001175	0.8							7340000	7350000	0	0
34001795	0.8							7350000	7360000	0	0
34006689	0.8							7360000	7370000	0	0
34006700	0.818182							7370000	7380000	0	0
34009229	0.833333							7380000	7390000	0	0
34009245	0.928571							7390000	7400000	0	0
34009292	0.833333							7400000	7410000	1	0.8
34009322	0.833333							7410000	7420000	0	0
34069163	0.8							7420000	7430000	2	0.818182
34071822	0.833333							7430000	7440000	0	0
34071836	0.833333							7440000	7450000	0	0
34071927	0.8							7450000	7460000	0	0
34072041	0.818182							7460000	7470000	1	0.8
34074403	0.818182							7470000	7480000	0	0
34086202	0.8							7480000	7490000	0	0
34091426	0.909091							7490000	7500000	0	0
34109724	0.866667							7500000	7510000	0	0
34148453	0.8							7510000	7520000	0	0
34180493	0.846154							7520000	7530000	1	0.8
34186264	0.833333							7530000	7540000	1	0.818182
34187346	1							7540000	7550000	0	0
34214601	0.8							7550000	7560000	0	0
34214615	0.8							7560000	7570000	0	0
34221117	0.846154							7570000	7580000	0	0
34221146	0.8							7580000	7590000	0	0
34241525	0.818182							7590000	7600000	0	0
34243641	0.875							7600000	7610000	0	0
34243673	0.916667							7610000	7620000	0	0
34243688	0.923077							7620000	7630000	0	0
34243790	0.8							7630000	7640000	0	0
34243809	0.818182							7640000	7650000	0	0
34277625	0.909091							7650000	7660000	1	0.8
34277640	0.916667							7660000	7670000	0	0
34278118	0.8							7670000	7680000	0	0
34301534	0.818182							7680000	7690000	1	0
34315185	0.8							7690000	7700000	0	0
34315189	0.9							7700000	7710000	0	0
34319001	0.888889							7710000	7720000	0	0
34332426	0.857143							7720000	7730000	0	0
34332478	0.833333							7730000	7740000	0	0
34340831	0.8							7740000	7750000	1	0.8
34342590	0.818182							7750000	7760000	0	0
34342641	0.8							7760000	7770000	0	0
34355489	0.909091							7770000	7780000	0	0
34355530	0.8							7780000	7790000	2	0.863636
34364395	0.875							7790000	7800000	0	0
34369707	0.833333							7800000	7810000	0	0
34370534	0.818182							7810000	7820000	0	0
34370588	0.818182							7820000	7830000	1	0.8
34377085	0.809524							7830000	7840000	0	0
34415708	0.85							7840000	7850000	0	0
34415844	1							7850000	7860000	0	0
34415877	0.8							7860000	7870000	0	0
34435871	0.8							7870000	7880000	1	0.818182
34451855	0.8							7880000	7890000	2	0.861765
34462208	0.909091							7890000	7900000	0	0
34464397	0.818182							7900000	7910000	0	0
34466042	0.9							7910000	7920000	0	0
34467368	0.8							7920000	7930000	0	0
34475419	0.8							7930000	7940000	0	0
34489392	0.8							7940000	7950000	0	0
34489397	0.8							7950000	7960000	0	0
34489424	0.833333							7960000	7970000	0	0
34489451	0.857143							7970000	7980000	1	0.8
34489479	0.818182							7980000	7990000	0	0
34492857	0.8							7990000	8000000	0	0
34496201	0.818182							8000000	8010000	0	0
34497613	0.9							8010000	8020000	0	0
34507798	0.833333							8020000	8030000	0	0
34524339	0.818182							8030000	8040000	0	0
34536043	0.923077							8040000	8050000	0	0
34571795	0.8							8050000	8060000	0	0
34571796	0.8							8060000	8070000	1	0.8
34572771	0.833333							8070000	8080000	1	0
34584944	0.882353							8080000	8090000	0	0
34585009	1							8090000	8100000	0	0
34585108	0.8							8100000	8110000	2	0.809091
34588447	0.875							8110000	8120000	0	0
34595030	0.833333							8120000	8130000	0	0
34596160	0.8							8130000	8140000	0	0
34596275	0.8							8140000	8150000	0	0
34599871	0.818182							8150000	8160000	0	0
34608321	0.818182							8160000	8170000	0	0
34624476	0.8							8170000	8180000	0	0
34625862	0.823529							8180000	8190000	0	0
34630016	0.857143							8190000	8200000	0	0
34636573	0.846154							8200000	8210000	0	0
34649148	0.818182							8210000	8220000	0	0
34650596	0.8							8220000	8230000	0	0
34653957	0.8							8230000	8240000	0	0
34653964	0.818182							8240000	8250000	0	0
34667976	0.818182							8250000	8260000	0	0
34693579	0.8							8260000	8270000	0	0
34693813	0.8125							8270000	8280000	1	0.8
34707684	0.833333							8280000	8290000	0	0
34707690	0.833333							8290000	8300000	0	0
34733955	0.8							8300000	8310000	0	0
34733969	0.8							8310000	8320000	0	0
34735822	0.818182							8320000	8330000	0	0
34735934	0.818182							8330000	8340000	0	0
34735941	0.818182							8340000	8350000	0	0
34746871	0.846154							8350000	8360000	0	0
34780822	0.818182							8360000	8370000	0	0
34782118	0.833333							8370000	8380000	1	0.8
34783472	0.909091							8380000	8390000	1	0.8
34789200	0.9							8390000	8400000	1	0.8
34791346	0.9							8400000	8410000	0	0
34791369	0.9							8410000	8420000	0	0
34791384	0.8							8420000	8430000	0	0
34821627	0.923077							8430000	8440000	0	0
34859941	0.818182							8440000	8450000	0	0
34860231	0.846154							8450000	8460000	0	0
34860266	0.8125							8460000	8470000	0	0
34865155	0.842105							8470000	8480000	0	0
34879450	0.909091							8480000	8490000	1	0.8
34894122	0.818182							8490000	8500000	1	0.833333
34899108	0.8							8500000	8510000	0	0
34918842	0.8							8510000	8520000	0	0
34934154	0.8							8520000	8530000	0	0
34934465	0.8							8530000	8540000	0	0
34953212	0.8							8540000	8550000	0	0
34960129	0.833333							8550000	8560000	0	0
34970520	0.8							8560000	8570000	0	0
34973151	0.8							8570000	8580000	0	0
34984612	0.916667							8580000	8590000	0	0
35004774	0.818182							8590000	8600000	0	0
35005128	0.833333							8600000	8610000	0	0
35022598	0.8							8610000	8620000	0	0
35022620	0.846154							8620000	8630000	0	0
35022650	0.846154							8630000	8640000	4	0.829315
37388989	0.95							8640000	8650000	12	0.717911
40911195	0.833333							8650000	8660000	1	0
40917366	0.9							8660000	8670000	0	0
41703525	1							8670000	8680000	1	0.9
42128848	0.833333							8680000	8690000	0	0
43968628	1							8690000	8700000	0	0
44147977	1							8700000	8710000	1	0.928571
45714535	0.933333							8710000	8720000	0	0
								8720000	8730000	0	0
								8730000	8740000	0	0
								8740000	8750000	0	0
								8750000	8760000	1	0.818182
								8760000	8770000	1	0.833333
								8770000	8780000	0	0
								8780000	8790000	0	0
								8790000	8800000	0	0
								8800000	8810000	0	0
								8810000	8820000	0	0
								8820000	8830000	1	0
								8830000	8840000	0	0
								8840000	8850000	0	0
								8850000	8860000	0	0
								8860000	8870000	0	0
								8870000	8880000	0	0
								8880000	8890000	0	0
								8890000	8900000	0	0
								8900000	8910000	0	0
								8910000	8920000	0	0
								8920000	8930000	0	0
								8930000	8940000	0	0
								8940000	8950000	3	0.866667
								8950000	8960000	4	0.906439
								8960000	8970000	12	0.770239
								8970000	8980000	16	0.367729
								8980000	8990000	4	0.610714
								8990000	9000000	0	0
								9000000	9010000	0	0
								9010000	9020000	0	0
								9020000	9030000	0	0
								9030000	9040000	0	0
								9040000	9050000	0	0
								9050000	9060000	0	0
								9060000	9070000	0	0
								9070000	9080000	0	0
								9080000	9090000	0	0
								9090000	9100000	1	0.818182
								9100000	9110000	0	0
								9110000	9120000	0	0
								9120000	9130000	1	0.8
								9130000	9140000	1	0.8125
								9140000	9150000	1	0.8
								9150000	9160000	1	0
								9160000	9170000	3	0.806061
								9170000	9180000	0	0
								9180000	9190000	0	0
								9190000	9200000	0	0
								9200000	9210000	0	0
								9210000	9220000	0	0
								9220000	9230000	0	0
								9230000	9240000	0	0
								9240000	9250000	0	0
								9250000	9260000	0	0
								9260000	9270000	0	0
								9270000	9280000	0	0
								9280000	9290000	0	0
								9290000	9300000	0	0
								9300000	9310000	0	0
								9310000	9320000	2	0.825758
								9320000	9330000	1	0.888889
								9330000	9340000	0	0
								9340000	9350000	0	0
								9350000	9360000	0	0
								9360000	9370000	0	0
								9370000	9380000	0	0
								9380000	9390000	1	0.8
								9390000	9400000	0	0
								9400000	9410000	0	0
								9410000	9420000	0	0
								9420000	9430000	1	0.8
								9430000	9440000	0	0
								9440000	9450000	0	0
								9450000	9460000	0	0
								9460000	9470000	0	0
								9470000	9480000	0	0
								9480000	9490000	0	0
								9490000	9500000	0	0
								9500000	9510000	0	0
								9510000	9520000	0	0
								9520000	9530000	1	0
								9530000	9540000	1	0.8
								9540000	9550000	0	0
								9550000	9560000	0	0
								9560000	9570000	0	0
								9570000	9580000	0	0
								9580000	9590000	0	0
								9590000	9600000	0	0
								9600000	9610000	0	0
								9610000	9620000	0	0
								9620000	9630000	0	0
								9630000	9640000	1	0.8
								9640000	9650000	0	0
								9650000	9660000	0	0
								9660000	9670000	0	0
								9670000	9680000	0	0
								9680000	9690000	0	0
								9690000	9700000	2	0.809091
								9700000	9710000	0	0
								9710000	9720000	0	0
								9720000	9730000	0	0
								9730000	9740000	0	0
								9740000	9750000	0	0
								9750000	9760000	0	0
								9760000	9770000	1	0.8
								9770000	9780000	0	0
								9780000	9790000	0	0
								9790000	9800000	1	0.8
								9800000	9810000	0	0
								9810000	9820000	0	0
								9820000	9830000	0	0
								9830000	9840000	0	0
								9840000	9850000	0	0
								9850000	9860000	2	0.818182
								9860000	9870000	0	0
								9870000	9880000	0	0
								9880000	9890000	0	0
								9890000	9900000	0	0
								9900000	9910000	0	0
								9910000	9920000	0	0
								9920000	9930000	0	0
								9930000	9940000	0	0
								9940000	9950000	0	0
								9950000	9960000	0	0
								9960000	9970000	0	0
								9970000	9980000	0	0
								9980000	9990000	0	0
								9990000	10000000	0	0
								10000000	10010000	0	0
								10010000	10020000	0	0
								10020000	10030000	0	0
								10030000	10040000	0	0
								10040000	10050000	0	0
								10050000	10060000	0	0
								10060000	10070000	0	0
								10070000	10080000	0	0
								10080000	10090000	0	0
								10090000	10100000	0	0
								10100000	10110000	0	0
								10110000	10120000	0	0
								10120000	10130000	1	0.8
								10130000	10140000	0	0
								10140000	10150000	0	0
								10150000	10160000	0	0
								10160000	10170000	0	0
								10170000	10180000	1	0.8
								10180000	10190000	0	0
								10190000	10200000	0	0
								10200000	10210000	0	0
								10210000	10220000	1	0.8
								10220000	10230000	0	0
								10230000	10240000	0	0
								10240000	10250000	1	0.818182
								10250000	10260000	0	0
								10260000	10270000	0	0
								10270000	10280000	0	0
								10280000	10290000	0	0
								10290000	10300000	0	0
								10300000	10310000	0	0
								10310000	10320000	1	0.8
								10320000	10330000	0	0
								10330000	10340000	1	0.8
								10340000	10350000	0	0
								10350000	10360000	0	0
								10360000	10370000	0	0
								10370000	10380000	0	0
								10380000	10390000	0	0
								10390000	10400000	0	0
								10400000	10410000	0	0
								10410000	10420000	1	0.8
								10420000	10430000	0	0
								10430000	10440000	0	0
								10440000	10450000	0	0
								10450000	10460000	0	0
								10460000	10470000	0	0
								10470000	10480000	0	0
								10480000	10490000	0	0
								10490000	10500000	0	0
								10500000	10510000	0	0
								10510000	10520000	0	0
								10520000	10530000	0	0
								10530000	10540000	1	0.833333
								10540000	10550000	0	0
								10550000	10560000	0	0
								10560000	10570000	0	0
								10570000	10580000	0	0
								10580000	10590000	0	0
								10590000	10600000	0	0
								10600000	10610000	3	0.818182
								10610000	10620000	0	0
								10620000	10630000	1	0.818182
								10630000	10640000	0	0
								10640000	10650000	0	0
								10650000	10660000	0	0
								10660000	10670000	2	0.828571
								10670000	10680000	0	0
								10680000	10690000	0	0
								10690000	10700000	1	0.8
								10700000	10710000	1	0.8
								10710000	10720000	0	0
								10720000	10730000	0	0
								10730000	10740000	0	0
								10740000	10750000	0	0
								10750000	10760000	0	0
								10760000	10770000	0	0
								10770000	10780000	0	0
								10780000	10790000	0	0
								10790000	10800000	0	0
								10800000	10810000	0	0
								10810000	10820000	0	0
								10820000	10830000	0	0
								10830000	10840000	3	0.826389
								10840000	10850000	1	0.9
								10850000	10860000	0	0
								10860000	10870000	0	0
								10870000	10880000	0	0
								10880000	10890000	0	0
								10890000	10900000	0	0
								10900000	10910000	0	0
								10910000	10920000	0	0
								10920000	10930000	0	0
								10930000	10940000	0	0
								10940000	10950000	1	0
								10950000	10960000	0	0
								10960000	10970000	0	0
								10970000	10980000	0	0
								10980000	10990000	0	0
								10990000	11000000	0	0
								11000000	11010000	0	0
								11010000	11020000	0	0
								11020000	11030000	0	0
								11030000	11040000	0	0
								11040000	11050000	0	0
								11050000	11060000	1	0.909091
								11060000	11070000	0	0
								11070000	11080000	0	0
								11080000	11090000	0	0
								11090000	11100000	0	0
								11100000	11110000	0	0
								11110000	11120000	0	0
								11120000	11130000	0	0
								11130000	11140000	0	0
								11140000	11150000	0	0
								11150000	11160000	0	0
								11160000	11170000	0	0
								11170000	11180000	0	0
								11180000	11190000	0	0
								11190000	11200000	0	0
								11200000	11210000	0	0
								11210000	11220000	0	0
								11220000	11230000	0	0
								11230000	11240000	2	0.85
								11240000	11250000	0	0
								11250000	11260000	0	0
								11260000	11270000	0	0
								11270000	11280000	0	0
								11280000	11290000	0	0
								11290000	11300000	0	0
								11300000	11310000	0	0
								11310000	11320000	1	0.8
								11320000	11330000	0	0
								11330000	11340000	0	0
								11340000	11350000	0	0
								11350000	11360000	0	0
								11360000	11370000	0	0
								11370000	11380000	0	0
								11380000	11390000	0	0
								11390000	11400000	0	0
								11400000	11410000	1	0.8
								11410000	11420000	0	0
								11420000	11430000	0	0
								11430000	11440000	0	0
								11440000	11450000	1	0.818182
								11450000	11460000	0	0
								11460000	11470000	0	0
								11470000	11480000	0	0
								11480000	11490000	0	0
								11490000	11500000	0	0
								11500000	11510000	0	0
								11510000	11520000	0	0
								11520000	11530000	0	0
								11530000	11540000	0	0
								11540000	11550000	0	0
								11550000	11560000	0	0
								11560000	11570000	1	0.818182
								11570000	11580000	0	0
								11580000	11590000	0	0
								11590000	11600000	0	0
								11600000	11610000	0	0
								11610000	11620000	0	0
								11620000	11630000	0	0
								11630000	11640000	0	0
								11640000	11650000	0	0
								11650000	11660000	0	0
								11660000	11670000	0	0
								11670000	11680000	0	0
								11680000	11690000	0	0
								11690000	11700000	0	0
								11700000	11710000	0	0
								11710000	11720000	0	0
								11720000	11730000	0	0
								11730000	11740000	0	0
								11740000	11750000	0	0
								11750000	11760000	0	0
								11760000	11770000	0	0
								11770000	11780000	0	0
								11780000	11790000	0	0
								11790000	11800000	0	0
								11800000	11810000	0	0
								11810000	11820000	0	0
								11820000	11830000	0	0
								11830000	11840000	0	0
								11840000	11850000	0	0
								11850000	11860000	0	0
								11860000	11870000	0	0
								11870000	11880000	0	0
								11880000	11890000	0	0
								11890000	11900000	1	0.916667
								11900000	11910000	0	0
								11910000	11920000	0	0
								11920000	11930000	0	0
								11930000	11940000	1	0
								11940000	11950000	0	0
								11950000	11960000	0	0
								11960000	11970000	0	0
								11970000	11980000	0	0
								11980000	11990000	0	0
								11990000	12000000	0	0
								12000000	12010000	1	0.8
								12010000	12020000	0	0
								12020000	12030000	0	0
								12030000	12040000	0	0
								12040000	12050000	0	0
								12050000	12060000	0	0
								12060000	12070000	0	0
								12070000	12080000	0	0
								12080000	12090000	1	0
								12090000	12100000	0	0
								12100000	12110000	1	0.8
								12110000	12120000	0	0
								12120000	12130000	0	0
								12130000	12140000	0	0
								12140000	12150000	1	0.818182
								12150000	12160000	0	0
								12160000	12170000	0	0
								12170000	12180000	0	0
								12180000	12190000	1	0.818182
								12190000	12200000	0	0
								12200000	12210000	0	0
								12210000	12220000	0	0
								12220000	12230000	0	0
								12230000	12240000	0	0
								12240000	12250000	0	0
								12250000	12260000	0	0
								12260000	12270000	0	0
								12270000	12280000	0	0
								12280000	12290000	0	0
								12290000	12300000	0	0
								12300000	12310000	0	0
								12310000	12320000	0	0
								12320000	12330000	0	0
								12330000	12340000	0	0
								12340000	12350000	0	0
								12350000	12360000	0	0
								12360000	12370000	0	0
								12370000	12380000	0	0
								12380000	12390000	0	0
								12390000	12400000	0	0
								12400000	12410000	0	0
								12410000	12420000	0	0
								12420000	12430000	0	0
								12430000	12440000	0	0
								12440000	12450000	0	0
								12450000	12460000	0	0
								12460000	12470000	0	0
								12470000	12480000	0	0
								12480000	12490000	0	0
								12490000	12500000	0	0
								12500000	12510000	0	0
								12510000	12520000	0	0
								12520000	12530000	0	0
								12530000	12540000	0	0
								12540000	12550000	0	0
								12550000	12560000	0	0
								12560000	12570000	0	0
								12570000	12580000	1	0.9
								12580000	12590000	0	0
								12590000	12600000	0	0
								12600000	12610000	0	0
								12610000	12620000	1	0.818182
								12620000	12630000	0	0
								12630000	12640000	1	0.818182
								12640000	12650000	0	0
								12650000	12660000	0	0
								12660000	12670000	0	0
								12670000	12680000	0	0
								12680000	12690000	0	0
								12690000	12700000	0	0
								12700000	12710000	0	0
								12710000	12720000	0	0
								12720000	12730000	0	0
								12730000	12740000	0	0
								12740000	12750000	0	0
								12750000	12760000	0	0
								12760000	12770000	0	0
								12770000	12780000	1	0.8
								12780000	12790000	0	0
								12790000	12800000	0	0
								12800000	12810000	1	0.8
								12810000	12820000	0	0
								12820000	12830000	0	0
								12830000	12840000	0	0
								12840000	12850000	0	0
								12850000	12860000	2	0.867424
								12860000	12870000	0	0
								12870000	12880000	0	0
								12880000	12890000	0	0
								12890000	12900000	0	0
								12900000	12910000	0	0
								12910000	12920000	0	0
								12920000	12930000	0	0
								12930000	12940000	0	0
								12940000	12950000	0	0
								12950000	12960000	0	0
								12960000	12970000	0	0
								12970000	12980000	1	1
								12980000	12990000	0	0
								12990000	13000000	0	0
								13000000	13010000	0	0
								13010000	13020000	0	0
								13020000	13030000	0	0
								13030000	13040000	0	0
								13040000	13050000	0	0
								13050000	13060000	0	0
								13060000	13070000	1	0.8
								13070000	13080000	0	0
								13080000	13090000	0	0
								13090000	13100000	0	0
								13100000	13110000	0	0
								13110000	13120000	1	0.833333
								13120000	13130000	0	0
								13130000	13140000	0	0
								13140000	13150000	0	0
								13150000	13160000	0	0
								13160000	13170000	0	0
								13170000	13180000	0	0
								13180000	13190000	0	0
								13190000	13200000	1	0.8
								13200000	13210000	0	0
								13210000	13220000	1	0.818182
								13220000	13230000	0	0
								13230000	13240000	0	0
								13240000	13250000	0	0
								13250000	13260000	0	0
								13260000	13270000	0	0
								13270000	13280000	0	0
								13280000	13290000	0	0
								13290000	13300000	0	0
								13300000	13310000	1	0.8
								13310000	13320000	0	0
								13320000	13330000	0	0
								13330000	13340000	0	0
								13340000	13350000	0	0
								13350000	13360000	0	0
								13360000	13370000	0	0
								13370000	13380000	0	0
								13380000	13390000	0	0
								13390000	13400000	1	0
								13400000	13410000	0	0
								13410000	13420000	0	0
								13420000	13430000	0	0
								13430000	13440000	0	0
								13440000	13450000	0	0
								13450000	13460000	0	0
								13460000	13470000	0	0
								13470000	13480000	0	0
								13480000	13490000	0	0
								13490000	13500000	0	0
								13500000	13510000	0	0
								13510000	13520000	0	0
								13520000	13530000	0	0
								13530000	13540000	1	0.8
								13540000	13550000	0	0
								13550000	13560000	0	0
								13560000	13570000	0	0
								13570000	13580000	0	0
								13580000	13590000	1	0.8
								13590000	13600000	0	0
								13600000	13610000	0	0
								13610000	13620000	0	0
								13620000	13630000	0	0
								13630000	13640000	0	0
								13640000	13650000	0	0
								13650000	13660000	0	0
								13660000	13670000	0	0
								13670000	13680000	0	0
								13680000	13690000	0	0
								13690000	13700000	0	0
								13700000	13710000	0	0
								13710000	13720000	0	0
								13720000	13730000	0	0
								13730000	13740000	0	0
								13740000	13750000	0	0
								13750000	13760000	0	0
								13760000	13770000	0	0
								13770000	13780000	0	0
								13780000	13790000	0	0
								13790000	13800000	0	0
								13800000	13810000	0	0
								13810000	13820000	0	0
								13820000	13830000	0	0
								13830000	13840000	0	0
								13840000	13850000	0	0
								13850000	13860000	0	0
								13860000	13870000	0	0
								13870000	13880000	0	0
								13880000	13890000	0	0
								13890000	13900000	0	0
								13900000	13910000	1	0.833333
								13910000	13920000	0	0
								13920000	13930000	0	0
								13930000	13940000	0	0
								13940000	13950000	0	0
								13950000	13960000	0	0
								13960000	13970000	0	0
								13970000	13980000	0	0
								13980000	13990000	0	0
								13990000	14000000	0	0
								14000000	14010000	0	0
								14010000	14020000	0	0
								14020000	14030000	0	0
								14030000	14040000	0	0
								14040000	14050000	1	0
								14050000	14060000	1	0.818182
								14060000	14070000	0	0
								14070000	14080000	0	0
								14080000	14090000	2	0.8
								14090000	14100000	0	0
								14100000	14110000	0	0
								14110000	14120000	1	0.818182
								14120000	14130000	0	0
								14130000	14140000	0	0
								14140000	14150000	0	0
								14150000	14160000	1	0.8
								14160000	14170000	0	0
								14170000	14180000	0	0
								14180000	14190000	0	0
								14190000	14200000	0	0
								14200000	14210000	0	0
								14210000	14220000	0	0
								14220000	14230000	0	0
								14230000	14240000	0	0
								14240000	14250000	0	0
								14250000	14260000	0	0
								14260000	14270000	0	0
								14270000	14280000	2	0.816667
								14280000	14290000	0	0
								14290000	14300000	0	0
								14300000	14310000	0	0
								14310000	14320000	0	0
								14320000	14330000	0	0
								14330000	14340000	0	0
								14340000	14350000	0	0
								14350000	14360000	0	0
								14360000	14370000	0	0
								14370000	14380000	0	0
								14380000	14390000	0	0
								14390000	14400000	0	0
								14400000	14410000	0	0
								14410000	14420000	0	0
								14420000	14430000	0	0
								14430000	14440000	0	0
								14440000	14450000	0	0
								14450000	14460000	0	0
								14460000	14470000	0	0
								14470000	14480000	1	0.8
								14480000	14490000	0	0
								14490000	14500000	0	0
								14500000	14510000	0	0
								14510000	14520000	0	0
								14520000	14530000	0	0
								14530000	14540000	1	0.9
								14540000	14550000	0	0
								14550000	14560000	0	0
								14560000	14570000	0	0
								14570000	14580000	0	0
								14580000	14590000	0	0
								14590000	14600000	0	0
								14600000	14610000	0	0
								14610000	14620000	0	0
								14620000	14630000	0	0
								14630000	14640000	0	0
								14640000	14650000	0	0
								14650000	14660000	0	0
								14660000	14670000	0	0
								14670000	14680000	0	0
								14680000	14690000	0	0
								14690000	14700000	1	0
								14700000	14710000	0	0
								14710000	14720000	0	0
								14720000	14730000	0	0
								14730000	14740000	0	0
								14740000	14750000	0	0
								14750000	14760000	0	0
								14760000	14770000	0	0
								14770000	14780000	0	0
								14780000	14790000	0	0
								14790000	14800000	0	0
								14800000	14810000	0	0
								14810000	14820000	0	0
								14820000	14830000	0	0
								14830000	14840000	0	0
								14840000	14850000	0	0
								14850000	14860000	0	0
								14860000	14870000	0	0
								14870000	14880000	0	0
								14880000	14890000	0	0
								14890000	14900000	0	0
								14900000	14910000	0	0
								14910000	14920000	0	0
								14920000	14930000	0	0
								14930000	14940000	1	0.818182
								14940000	14950000	0	0
								14950000	14960000	0	0
								14960000	14970000	0	0
								14970000	14980000	0	0
								14980000	14990000	0	0
								14990000	15000000	0	0
								15000000	15010000	0	0
								15010000	15020000	0	0
								15020000	15030000	0	0
								15030000	15040000	0	0
								15040000	15050000	0	0
								15050000	15060000	2	0
								15060000	15070000	0	0
								15070000	15080000	0	0
								15080000	15090000	0	0
								15090000	15100000	0	0
								15100000	15110000	0	0
								15110000	15120000	0	0
								15120000	15130000	0	0
								15130000	15140000	0	0
								15140000	15150000	0	0
								15150000	15160000	0	0
								15160000	15170000	0	0
								15170000	15180000	0	0
								15180000	15190000	0	0
								15190000	15200000	0	0
								15200000	15210000	0	0
								15210000	15220000	0	0
								15220000	15230000	0	0
								15230000	15240000	0	0
								15240000	15250000	0	0
								15250000	15260000	0	0
								15260000	15270000	0	0
								15270000	15280000	0	0
								15280000	15290000	0	0
								15290000	15300000	0	0
								15300000	15310000	0	0
								15310000	15320000	0	0
								15320000	15330000	0	0
								15330000	15340000	0	0
								15340000	15350000	0	0
								15350000	15360000	0	0
								15360000	15370000	0	0
								15370000	15380000	0	0
								15380000	15390000	0	0
								15390000	15400000	0	0
								15400000	15410000	0	0
								15410000	15420000	0	0
								15420000	15430000	0	0
								15430000	15440000	0	0
								15440000	15450000	0	0
								15450000	15460000	0	0
								15460000	15470000	0	0
								15470000	15480000	0	0
								15480000	15490000	0	0
								15490000	15500000	0	0
								15500000	15510000	0	0
								15510000	15520000	1	0.818182
								15520000	15530000	0	0
								15530000	15540000	0	0
								15540000	15550000	0	0
								15550000	15560000	0	0
								15560000	15570000	0	0
								15570000	15580000	0	0
								15580000	15590000	0	0
								15590000	15600000	0	0
								15600000	15610000	0	0
								15610000	15620000	0	0
								15620000	15630000	0	0
								15630000	15640000	1	0.9
								15640000	15650000	0	0
								15650000	15660000	1	0.8
								15660000	15670000	0	0
								15670000	15680000	0	0
								15680000	15690000	1	0.833333
								15690000	15700000	0	0
								15700000	15710000	0	0
								15710000	15720000	0	0
								15720000	15730000	0	0
								15730000	15740000	0	0
								15740000	15750000	0	0
								15750000	15760000	0	0
								15760000	15770000	0	0
								15770000	15780000	0	0
								15780000	15790000	0	0
								15790000	15800000	0	0
								15800000	15810000	0	0
								15810000	15820000	0	0
								15820000	15830000	0	0
								15830000	15840000	0	0
								15840000	15850000	0	0
								15850000	15860000	0	0
								15860000	15870000	0	0
								15870000	15880000	2	0.871212
								15880000	15890000	2	0.809091
								15890000	15900000	0	0
								15900000	15910000	0	0
								15910000	15920000	1	0.8
								15920000	15930000	0	0
								15930000	15940000	0	0
								15940000	15950000	0	0
								15950000	15960000	0	0
								15960000	15970000	0	0
								15970000	15980000	0	0
								15980000	15990000	0	0
								15990000	16000000	1	0.8
								16000000	16010000	0	0
								16010000	16020000	0	0
								16020000	16030000	1	0.818182
								16030000	16040000	0	0
								16040000	16050000	0	0
								16050000	16060000	0	0
								16060000	16070000	1	0.846154
								16070000	16080000	1	0.846154
								16080000	16090000	0	0
								16090000	16100000	0	0
								16100000	16110000	0	0
								16110000	16120000	0	0
								16120000	16130000	1	0.833333
								16130000	16140000	1	0
								16140000	16150000	0	0
								16150000	16160000	0	0
								16160000	16170000	0	0
								16170000	16180000	0	0
								16180000	16190000	0	0
								16190000	16200000	0	0
								16200000	16210000	0	0
								16210000	16220000	0	0
								16220000	16230000	0	0
								16230000	16240000	1	0.8
								16240000	16250000	0	0
								16250000	16260000	0	0
								16260000	16270000	0	0
								16270000	16280000	0	0
								16280000	16290000	0	0
								16290000	16300000	0	0
								16300000	16310000	0	0
								16310000	16320000	0	0
								16320000	16330000	0	0
								16330000	16340000	0	0
								16340000	16350000	0	0
								16350000	16360000	0	0
								16360000	16370000	0	0
								16370000	16380000	0	0
								16380000	16390000	1	0.909091
								16390000	16400000	0	0
								16400000	16410000	0	0
								16410000	16420000	0	0
								16420000	16430000	0	0
								16430000	16440000	0	0
								16440000	16450000	0	0
								16450000	16460000	0	0
								16460000	16470000	0	0
								16470000	16480000	0	0
								16480000	16490000	0	0
								16490000	16500000	1	0
								16500000	16510000	0	0
								16510000	16520000	0	0
								16520000	16530000	0	0
								16530000	16540000	1	0.866667
								16540000	16550000	0	0
								16550000	16560000	1	0
								16560000	16570000	0	0
								16570000	16580000	0	0
								16580000	16590000	0	0
								16590000	16600000	0	0
								16600000	16610000	0	0
								16610000	16620000	0	0
								16620000	16630000	0	0
								16630000	16640000	0	0
								16640000	16650000	1	0.8
								16650000	16660000	0	0
								16660000	16670000	0	0
								16670000	16680000	0	0
								16680000	16690000	1	0
								16690000	16700000	0	0
								16700000	16710000	0	0
								16710000	16720000	0	0
								16720000	16730000	1	0.8
								16730000	16740000	0	0
								16740000	16750000	0	0
								16750000	16760000	0	0
								16760000	16770000	0	0
								16770000	16780000	0	0
								16780000	16790000	0	0
								16790000	16800000	0	0
								16800000	16810000	0	0
								16810000	16820000	0	0
								16820000	16830000	0	0
								16830000	16840000	0	0
								16840000	16850000	0	0
								16850000	16860000	0	0
								16860000	16870000	0	0
								16870000	16880000	0	0
								16880000	16890000	0	0
								16890000	16900000	0	0
								16900000	16910000	0	0
								16910000	16920000	0	0
								16920000	16930000	1	0.8
								16930000	16940000	1	0.818182
								16940000	16950000	0	0
								16950000	16960000	0	0
								16960000	16970000	1	0
								16970000	16980000	0	0
								16980000	16990000	0	0
								16990000	17000000	0	0
								17000000	17010000	0	0
								17010000	17020000	0	0
								17020000	17030000	0	0
								17030000	17040000	0	0
								17040000	17050000	0	0
								17050000	17060000	0	0
								17060000	17070000	0	0
								17070000	17080000	0	0
								17080000	17090000	0	0
								17090000	17100000	0	0
								17100000	17110000	0	0
								17110000	17120000	0	0
								17120000	17130000	0	0
								17130000	17140000	0	0
								17140000	17150000	0	0
								17150000	17160000	0	0
								17160000	17170000	0	0
								17170000	17180000	1	0.909091
								17180000	17190000	0	0
								17190000	17200000	0	0
								17200000	17210000	0	0
								17210000	17220000	0	0
								17220000	17230000	0	0
								17230000	17240000	0	0
								17240000	17250000	0	0
								17250000	17260000	0	0
								17260000	17270000	1	0.818182
								17270000	17280000	0	0
								17280000	17290000	0	0
								17290000	17300000	0	0
								17300000	17310000	0	0
								17310000	17320000	0	0
								17320000	17330000	0	0
								17330000	17340000	0	0
								17340000	17350000	0	0
								17350000	17360000	1	0.833333
								17360000	17370000	0	0
								17370000	17380000	0	0
								17380000	17390000	0	0
								17390000	17400000	0	0
								17400000	17410000	0	0
								17410000	17420000	1	0.923077
								17420000	17430000	0	0
								17430000	17440000	0	0
								17440000	17450000	0	0
								17450000	17460000	2	0.867424
								17460000	17470000	0	0
								17470000	17480000	1	0.818182
								17480000	17490000	0	0
								17490000	17500000	0	0
								17500000	17510000	0	0
								17510000	17520000	0	0
								17520000	17530000	0	0
								17530000	17540000	0	0
								17540000	17550000	0	0
								17550000	17560000	0	0
								17560000	17570000	0	0
								17570000	17580000	0	0
								17580000	17590000	0	0
								17590000	17600000	0	0
								17600000	17610000	1	0.8
								17610000	17620000	0	0
								17620000	17630000	0	0
								17630000	17640000	0	0
								17640000	17650000	1	0.8
								17650000	17660000	0	0
								17660000	17670000	1	0
								17670000	17680000	0	0
								17680000	17690000	0	0
								17690000	17700000	2	0.809091
								17700000	17710000	0	0
								17710000	17720000	0	0
								17720000	17730000	0	0
								17730000	17740000	0	0
								17740000	17750000	0	0
								17750000	17760000	0	0
								17760000	17770000	0	0
								17770000	17780000	0	0
								17780000	17790000	0	0
								17790000	17800000	0	0
								17800000	17810000	0	0
								17810000	17820000	0	0
								17820000	17830000	0	0
								17830000	17840000	0	0
								17840000	17850000	1	0.818182
								17850000	17860000	0	0
								17860000	17870000	0	0
								17870000	17880000	0	0
								17880000	17890000	0	0
								17890000	17900000	0	0
								17900000	17910000	0	0
								17910000	17920000	0	0
								17920000	17930000	1	0.9
								17930000	17940000	0	0
								17940000	17950000	0	0
								17950000	17960000	1	0.8
								17960000	17970000	0	0
								17970000	17980000	0	0
								17980000	17990000	0	0
								17990000	18000000	0	0
								18000000	18010000	0	0
								18010000	18020000	1	0.833333
								18020000	18030000	0	0
								18030000	18040000	0	0
								18040000	18050000	0	0
								18050000	18060000	0	0
								18060000	18070000	0	0
								18070000	18080000	0	0
								18080000	18090000	0	0
								18090000	18100000	0	0
								18100000	18110000	0	0
								18110000	18120000	1	0.8
								18120000	18130000	0	0
								18130000	18140000	0	0
								18140000	18150000	0	0
								18150000	18160000	0	0
								18160000	18170000	0	0
								18170000	18180000	2	0.8
								18180000	18190000	0	0
								18190000	18200000	1	0.818182
								18200000	18210000	0	0
								18210000	18220000	0	0
								18220000	18230000	0	0
								18230000	18240000	0	0
								18240000	18250000	0	0
								18250000	18260000	0	0
								18260000	18270000	0	0
								18270000	18280000	0	0
								18280000	18290000	0	0
								18290000	18300000	0	0
								18300000	18310000	2	0.85
								18310000	18320000	0	0
								18320000	18330000	0	0
								18330000	18340000	0	0
								18340000	18350000	0	0
								18350000	18360000	0	0
								18360000	18370000	0	0
								18370000	18380000	0	0
								18380000	18390000	0	0
								18390000	18400000	0	0
								18400000	18410000	1	0.8
								18410000	18420000	0	0
								18420000	18430000	0	0
								18430000	18440000	0	0
								18440000	18450000	0	0
								18450000	18460000	0	0
								18460000	18470000	0	0
								18470000	18480000	1	0.833333
								18480000	18490000	2	0.809091
								18490000	18500000	0	0
								18500000	18510000	1	0.818182
								18510000	18520000	0	0
								18520000	18530000	0	0
								18530000	18540000	1	0.818182
								18540000	18550000	0	0
								18550000	18560000	0	0
								18560000	18570000	0	0
								18570000	18580000	0	0
								18580000	18590000	0	0
								18590000	18600000	0	0
								18600000	18610000	0	0
								18610000	18620000	0	0
								18620000	18630000	0	0
								18630000	18640000	0	0
								18640000	18650000	0	0
								18650000	18660000	0	0
								18660000	18670000	0	0
								18670000	18680000	0	0
								18680000	18690000	1	1
								18690000	18700000	0	0
								18700000	18710000	0	0
								18710000	18720000	0	0
								18720000	18730000	0	0
								18730000	18740000	0	0
								18740000	18750000	0	0
								18750000	18760000	0	0
								18760000	18770000	0	0
								18770000	18780000	0	0
								18780000	18790000	0	0
								18790000	18800000	0	0
								18800000	18810000	0	0
								18810000	18820000	1	0.8
								18820000	18830000	0	0
								18830000	18840000	2	0.8
								18840000	18850000	0	0
								18850000	18860000	0	0
								18860000	18870000	0	0
								18870000	18880000	0	0
								18880000	18890000	0	0
								18890000	18900000	0	0
								18900000	18910000	0	0
								18910000	18920000	0	0
								18920000	18930000	1	0.818182
								18930000	18940000	0	0
								18940000	18950000	0	0
								18950000	18960000	0	0
								18960000	18970000	0	0
								18970000	18980000	0	0
								18980000	18990000	1	0.818182
								18990000	19000000	0	0
								19000000	19010000	0	0
								19010000	19020000	0	0
								19020000	19030000	0	0
								19030000	19040000	1	0.8
								19040000	19050000	0	0
								19050000	19060000	0	0
								19060000	19070000	1	0
								19070000	19080000	1	0.8
								19080000	19090000	0	0
								19090000	19100000	0	0
								19100000	19110000	0	0
								19110000	19120000	1	0.8
								19120000	19130000	1	0.8
								19130000	19140000	2	0.88141
								19140000	19150000	0	0
								19150000	19160000	0	0
								19160000	19170000	0	0
								19170000	19180000	0	0
								19180000	19190000	0	0
								19190000	19200000	0	0
								19200000	19210000	0	0
								19210000	19220000	1	0.9
								19220000	19230000	2	0.818182
								19230000	19240000	1	0.9
								19240000	19250000	0	0
								19250000	19260000	0	0
								19260000	19270000	1	0.818182
								19270000	19280000	0	0
								19280000	19290000	0	0
								19290000	19300000	0	0
								19300000	19310000	0	0
								19310000	19320000	0	0
								19320000	19330000	0	0
								19330000	19340000	0	0
								19340000	19350000	0	0
								19350000	19360000	0	0
								19360000	19370000	0	0
								19370000	19380000	0	0
								19380000	19390000	0	0
								19390000	19400000	0	0
								19400000	19410000	0	0
								19410000	19420000	0	0
								19420000	19430000	0	0
								19430000	19440000	0	0
								19440000	19450000	1	0
								19450000	19460000	0	0
								19460000	19470000	0	0
								19470000	19480000	1	0.833333
								19480000	19490000	0	0
								19490000	19500000	0	0
								19500000	19510000	0	0
								19510000	19520000	0	0
								19520000	19530000	1	0
								19530000	19540000	1	0.8
								19540000	19550000	0	0
								19550000	19560000	0	0
								19560000	19570000	1	0.8
								19570000	19580000	0	0
								19580000	19590000	1	0
								19590000	19600000	0	0
								19600000	19610000	1	0.833333
								19610000	19620000	0	0
								19620000	19630000	1	0.8
								19630000	19640000	0	0
								19640000	19650000	0	0
								19650000	19660000	1	0.818182
								19660000	19670000	0	0
								19670000	19680000	0	0
								19680000	19690000	0	0
								19690000	19700000	0	0
								19700000	19710000	0	0
								19710000	19720000	0	0
								19720000	19730000	0	0
								19730000	19740000	0	0
								19740000	19750000	0	0
								19750000	19760000	0	0
								19760000	19770000	1	0
								19770000	19780000	0	0
								19780000	19790000	0	0
								19790000	19800000	0	0
								19800000	19810000	0	0
								19810000	19820000	0	0
								19820000	19830000	0	0
								19830000	19840000	0	0
								19840000	19850000	0	0
								19850000	19860000	0	0
								19860000	19870000	0	0
								19870000	19880000	0	0
								19880000	19890000	0	0
								19890000	19900000	1	0.818182
								19900000	19910000	1	0.9
								19910000	19920000	0	0
								19920000	19930000	0	0
								19930000	19940000	0	0
								19940000	19950000	0	0
								19950000	19960000	0	0
								19960000	19970000	0	0
[truncated: 3,181 more rows]

## Sheet: Chr07
Genetic polymorphism found on Chr07 in Get++ (S1) population compared to the Micro-Tom genome sequence
SLmic1.0_ch07			(1Mpb window)
POSITION (bp)	AF in population		genomic interval		# polymorphic variations	average AF
10203	0.818182		0	1000000	8	0.328463
197377	1		1000000	2000000	6	0.153846
199298	0.809524		2000000	3000000	5	0
1399347	0.923077		3000000	4000000	3	0
4860906	0.8125		4000000	5000000	4	0.414663
4869019	0.846154		5000000	6000000	21	0.650029
5979677	0.8125		6000000	7000000	0	0
5980914	0.826087		7000000	8000000	0	0
5981070	0.826087		8000000	9000000	1	0
5981701	0.870968		9000000	10000000	0	0
5985971	0.894737		10000000	11000000	0	0
5988500	0.954545		11000000	12000000	0	0
5989526	0.875		12000000	13000000	0	0
5989639	0.8		13000000	14000000	0	0
5989700	0.894737		14000000	15000000	1	0
5991660	0.815789		15000000	16000000	1	0
5993170	0.8		16000000	17000000	0	0
5993187	0.814815		17000000	18000000	6	0.732734
5993242	0.875		18000000	19000000	0	0
5993248	0.869565		19000000	20000000	0	0
5993256	0.857143		20000000	21000000	15	0.519506
5993260	0.863636		21000000	22000000	1	0
17181029	0.903846		22000000	23000000	0	0
17182473	0.864198		23000000	24000000	1	0
17182478	0.880435		24000000	25000000	0	0
17182857	0.88		25000000	26000000	1	0
17182862	0.867925		26000000	27000000	1	0
20248617	0.807692		27000000	28000000	1	0
20282495	0.928571		28000000	29000000	7	0.608167
20294912	0.8125		29000000	30000000	1	0
20296044	0.809524		30000000	31000000	0	0
20300914	0.809524		31000000	32000000	0	0
20307381	0.833333		32000000	33000000	1	1
20308082	1		33000000	34000000	0	0
20312127	0.882353		34000000	35000000	0	0
20872564	0.909091		35000000	36000000	0	0
28639164	0.8		36000000	37000000	1	0
28645492	0.931034		37000000	38000000	0	0
28645530	0.863636		38000000	39000000	0	0
28645576	0.85		39000000	40000000	0	0
28645596	0.8125		40000000	41000000	0	0
32619480	1		41000000	42000000	3	0
52259505	0.9375		42000000	43000000	0	0
52427165	0.8		43000000	44000000	1	0
52427182	0.818182		44000000	45000000	0	0
52427184	0.818182		45000000	46000000	0	0
52427185	0.818182		46000000	47000000	0	0
52427198	0.846154		47000000	48000000	1	0
52427210	0.833333		48000000	49000000	1	0
56779871	0.823529		49000000	50000000	0	0
59085413	1		50000000	51000000	0	0
64148309	1		51000000	52000000	0	0
64525476	1		52000000	53000000	9	0.652393
68710363	1		53000000	54000000	2	0
			54000000	55000000	2	0
			55000000	56000000	1	0
			56000000	57000000	2	0.411765
			57000000	58000000	1	0
			58000000	59000000	0	0
			59000000	60000000	3	0.333333
			60000000	61000000	3	0
			61000000	62000000	2	0
			62000000	63000000	3	0
			63000000	64000000	1	0
			64000000	65000000	3	0.666667
			65000000	66000000	4	0
			66000000	67000000	1	0
			67000000	68000000	2	0
			68000000	69000000	3	0.333333
			69000000	70000000	0	0

## Sheet: Chr08
Genetic polymorphism found on Chr08 in Get++ (S1) population compared to the Micro-Tom genome sequence
SLmic1.0_ch08			(1Mpb window)
POSITION (bp)	AF in population		genomic interval		# polymorphic variations	average AF
967448	0.8		0	1000000	7	0.354762
967973	0.85		1000000	2000000	3	0
976818	0.833333		2000000	3000000	3	0
3827440	0.818182		3000000	4000000	3	0.272727
9280190	0.8		4000000	5000000	2	0
9281453	1		5000000	6000000	2	0
9288662	0.8		6000000	7000000	1	0
9292463	0.8		7000000	8000000	0	0
9292475	0.833333		8000000	9000000	0	0
9301679	0.833333		9000000	10000000	25	0.545138
9322749	0.923077		10000000	11000000	0	0
9322750	0.928571		11000000	12000000	0	0
9322758	0.8125		12000000	13000000	0	0
9323242	0.916667		13000000	14000000	1	0
9323312	0.821429		14000000	15000000	1	0
9325344	0.857143		15000000	16000000	0	0
9326532	0.857143		16000000	17000000	0	0
9326554	0.8		17000000	18000000	0	0
9326980	0.840909		18000000	19000000	7	0.495681
9326988	0.804348		19000000	20000000	0	0
18249870	0.818182		20000000	21000000	0	0
18249874	0.846154		21000000	22000000	3	0.30303
18249894	0.923077		22000000	23000000	1	0
18253480	0.882353		23000000	24000000	0	0
21039386	0.909091		24000000	25000000	0	0
33803495	1		25000000	26000000	1	0
41318325	0.85		26000000	27000000	1	0
41318374	0.826087		27000000	28000000	0	0
41318905	0.85		28000000	29000000	0	0
45083372	1		29000000	30000000	0	0
48558254	1		30000000	31000000	0	0
52660174	1		31000000	32000000	0	0
55700814	1		32000000	33000000	0	0
62774754	1		33000000	34000000	2	0.5
63459266	0.916667		34000000	35000000	0	0
63459446	0.909091		35000000	36000000	0	0
63459592	0.9		36000000	37000000	1	0						0
			37000000	38000000	0	0
			38000000	39000000	0	0
			39000000	40000000	0	0
			40000000	41000000	0	0
			41000000	42000000	5	0.505217
			42000000	43000000	0	0
			43000000	44000000	0	0
			44000000	45000000	1	0
			45000000	46000000	4	0.25
			46000000	47000000	2	0
			47000000	48000000	1	0
			48000000	49000000	4	0.25
			49000000	50000000	1	0
			50000000	51000000	1	0
			51000000	52000000	1	0
			52000000	53000000	5	0.2
			53000000	54000000	2	0
			54000000	55000000	2	0
			55000000	56000000	3	0.333333
			56000000	57000000	5	0
			57000000	58000000	3	0
			58000000	59000000	2	0
			59000000	60000000	3	0
			60000000	61000000	1	0
			61000000	62000000	2	0
			62000000	63000000	3	0.333333
			63000000	64000000	4	0.681439

## Sheet: Chr09
Genetic polymorphism found on Chr09 in Get++ (S1) population compared to the Micro-Tom genome sequence
SLmic1.0_ch09			(1Mpb window)
POSITION (bp)	AF in population		genomic interval		# polymorphic variations	average AF
127599	0.818182		0	1000000	10	0.527532
133405	0.8		1000000	2000000	3	0
140968	0.857143		2000000	3000000	3	0.333333
140969	0.8		3000000	4000000	2	0
419010	1		4000000	5000000	4	0
465341	1		5000000	6000000	6	0.142857
2777580	1		6000000	7000000	1	0
5557307	0.857143		7000000	8000000	0	0
14529581	1		8000000	9000000	0	0
19819327	0.818182		9000000	10000000	2	0
19819591	0.857143		10000000	11000000	0	0
19970722	0.818182		11000000	12000000	1	0
19971957	0.8		12000000	13000000	1	0
20117594	0.826087		13000000	14000000	2	0
20117605	0.833333		14000000	15000000	2	0.5
20259209	0.944444		15000000	16000000	1	0
20264313	0.8		16000000	17000000	0	0
20267256	0.866667		17000000	18000000	1	0
20268599	0.807692		18000000	19000000	1	0
25851281	0.909091		19000000	20000000	5	0.658701
25860733	0.8		20000000	21000000	10	0.507822
25863243	0.809524		21000000	22000000	0	0
25869657	0.809524		22000000	23000000	0	0
25876178	0.8		23000000	24000000	1	0
25878944	0.833333		24000000	25000000	0	0
25878963	0.823529		25000000	26000000	10	0.65975
25878983	0.8125		26000000	27000000	1	0
29023365	1		27000000	28000000	0	0
38973956	1		28000000	29000000	1	0
48147831	0.9		29000000	30000000	1	1
48154984	0.818182		30000000	31000000	1	0
48157996	0.833333		31000000	32000000	2	0
48181035	0.833333		32000000	33000000	0	0
48199739	0.857143		33000000	34000000	0	0
48201732	1		34000000	35000000	0	0
48206582	0.8125		35000000	36000000	0	0
56243627	1		36000000	37000000	0	0
56247289	0.823529		37000000	38000000	0	0
58650461	0.928571		38000000	39000000	4	0.25
59145296	0.95		39000000	40000000	0	0
60455501	1		40000000	41000000	0	0
66403333	0.944444		41000000	42000000	0	0
68022559	0.818182		42000000	43000000	1	0
			43000000	44000000	1	0
			44000000	45000000	0	0
			45000000	46000000	2	0
			46000000	47000000	1	0
			47000000	48000000	0	0
			48000000	49000000	11	0.550408
			49000000	50000000	1	0
			50000000	51000000	3	0
			51000000	52000000	2	0
			52000000	53000000	2	0
			53000000	54000000	0	0
			54000000	55000000	0	0
			55000000	56000000	1	0
			56000000	57000000	4	0.455882
			57000000	58000000	0	0
			58000000	59000000	2	0.464286
			59000000	60000000	4	0.2375
			60000000	61000000	2	0.5
			61000000	62000000	1	0
			62000000	63000000	1	0
			63000000	64000000	1	0
			64000000	65000000	2	0
			65000000	66000000	2	0
			66000000	67000000	2	0.472222
			67000000	68000000	3	0
			68000000	69000000	1	0.818182
			69000000	70000000	2	0
			70000000	71000000	0	0
			71000000	72000000	0	0

[truncated: 3 more sheets: Chr10, Chr11, Chr12]
